# Supplementary material for: Epsilon tubulin is an essential determinant of microtubule-based structures in male germ cells
Source: EMBO Rep. 2024 May 21;25(6):14. doi: 10.1038/s44319-024-00159-w (PMC11169422; doi:10.1038/s44319-024-00159-w)
Supplement: Supplementary file 1 — Source data Fig. 1 [file 44319_2024_159_MOESM1_ESM.zip]

Archive with 49 entries (39 files):
- EMBOR-2023-58207V1_SourceDataForFig1/
- __MACOSX/._EMBOR-2023-58207V1_SourceDataForFig1
- EMBOR-2023-58207V1_SourceDataForFig1/.DS_Store
- __MACOSX/EMBOR-2023-58207V1_SourceDataForFig1/._.DS_Store
- EMBOR-2023-58207V1_SourceDataForFig1/1H/
- EMBOR-2023-58207V1_SourceDataForFig1/1F/
- __MACOSX/EMBOR-2023-58207V1_SourceDataForFig1/._1F
- EMBOR-2023-58207V1_SourceDataForFig1/1A/
- EMBOR-2023-58207V1_SourceDataForFig1/1G/
- EMBOR-2023-58207V1_SourceDataForFig1/1I/
- __MACOSX/EMBOR-2023-58207V1_SourceDataForFig1/._1I
- EMBOR-2023-58207V1_SourceDataForFig1/1B/
- EMBOR-2023-58207V1_SourceDataForFig1/1E/
- EMBOR-2023-58207V1_SourceDataForFig1/1D/
- EMBOR-2023-58207V1_SourceDataForFig1/1C/
- EMBOR-2023-58207V1_SourceDataForFig1/1H/EMBOR-2023-58207V1_SourceDataForFig1H.xlsx
- __MACOSX/EMBOR-2023-58207V1_SourceDataForFig1/1H/._EMBOR-2023-58207V1_SourceDataForFig1H.xlsx
- EMBOR-2023-58207V1_SourceDataForFig1/1F/EMBOR-2023-58207V1_SourceDataForFig1F_Tube1Flox:Flox.tif
- __MACOSX/EMBOR-2023-58207V1_SourceDataForFig1/1F/._EMBOR-2023-58207V1_SourceDataForFig1F_Tube1Flox:Flox.tif
- EMBOR-2023-58207V1_SourceDataForFig1/1F/.DS_Store
- __MACOSX/EMBOR-2023-58207V1_SourceDataForFig1/1F/._.DS_Store
- EMBOR-2023-58207V1_SourceDataForFig1/1F/EMBOR-2023-58207V1_SourceDataForFig1F_Tube1GCKO:GCKO.tif
- __MACOSX/EMBOR-2023-58207V1_SourceDataForFig1/1F/._EMBOR-2023-58207V1_SourceDataForFig1F_Tube1GCKO:GCKO.tif
- EMBOR-2023-58207V1_SourceDataForFig1/1A/EMBOR-2023-58207V1_SourceDataForFig1A.xlsx
- __MACOSX/EMBOR-2023-58207V1_SourceDataForFig1/1A/._EMBOR-2023-58207V1_SourceDataForFig1A.xlsx
- EMBOR-2023-58207V1_SourceDataForFig1/1G/EMBOR-2023-58207V1_SourceDataForFig1G.xlsx
- __MACOSX/EMBOR-2023-58207V1_SourceDataForFig1/1G/._EMBOR-2023-58207V1_SourceDataForFig1G.xlsx
- EMBOR-2023-58207V1_SourceDataForFig1/1I/EMBOR-2023-58207V1_SourceDataForFig1i_narrow.jpg
- __MACOSX/EMBOR-2023-58207V1_SourceDataForFig1/1I/._EMBOR-2023-58207V1_SourceDataForFig1i_narrow.jpg
- EMBOR-2023-58207V1_SourceDataForFig1/1I/.DS_Store
- __MACOSX/EMBOR-2023-58207V1_SourceDataForFig1/1I/._.DS_Store
- EMBOR-2023-58207V1_SourceDataForFig1/1I/EMBOR-2023-58207V1_SourceDataForFig1i_wide.jpg
- __MACOSX/EMBOR-2023-58207V1_SourceDataForFig1/1I/._EMBOR-2023-58207V1_SourceDataForFig1i_wide.jpg
- EMBOR-2023-58207V1_SourceDataForFig1/1I/EMBOR-2023-58207V1_SourceDataForFig1I.xlsx
- __MACOSX/EMBOR-2023-58207V1_SourceDataForFig1/1I/._EMBOR-2023-58207V1_SourceDataForFig1I.xlsx
- EMBOR-2023-58207V1_SourceDataForFig1/1I/EMBOR-2023-58207V1_SourceDataForFig1i_normal.jpg
- __MACOSX/EMBOR-2023-58207V1_SourceDataForFig1/1I/._EMBOR-2023-58207V1_SourceDataForFig1i_normal.jpg
- EMBOR-2023-58207V1_SourceDataForFig1/1B/EMBOR-2023-58207V1_SourceDataForFig1B.xlsx
- __MACOSX/EMBOR-2023-58207V1_SourceDataForFig1/1B/._EMBOR-2023-58207V1_SourceDataForFig1B.xlsx
- EMBOR-2023-58207V1_SourceDataForFig1/1E/.DS_Store
- __MACOSX/EMBOR-2023-58207V1_SourceDataForFig1/1E/._.DS_Store
- EMBOR-2023-58207V1_SourceDataForFig1/1E/EMBOR-2023-58207V1_SourceDataForFig1E_Tube1Flox:Flox.tif
- __MACOSX/EMBOR-2023-58207V1_SourceDataForFig1/1E/._EMBOR-2023-58207V1_SourceDataForFig1E_Tube1Flox:Flox.tif
- EMBOR-2023-58207V1_SourceDataForFig1/1E/EMBOR-2023-58207V1_SourceDataForFig1E_Tube1GCKO:GCKO.tif
- __MACOSX/EMBOR-2023-58207V1_SourceDataForFig1/1E/._EMBOR-2023-58207V1_SourceDataForFig1E_Tube1GCKO:GCKO.tif
- EMBOR-2023-58207V1_SourceDataForFig1/1D/EMBOR-2023-58207V1_SourceDataForFig1D.xlsx
- __MACOSX/EMBOR-2023-58207V1_SourceDataForFig1/1D/._EMBOR-2023-58207V1_SourceDataForFig1D.xlsx
- EMBOR-2023-58207V1_SourceDataForFig1/1C/EMBOR-2023-58207V1_SourceDataForFig1C.xlsx
- __MACOSX/EMBOR-2023-58207V1_SourceDataForFig1/1C/._EMBOR-2023-58207V1_SourceDataForFig1C.xlsx
