# Supplementary material for: Epsilon tubulin is an essential determinant of microtubule-based structures in male germ cells
Source: EMBO Rep. 2024 May 21;25(6):14. doi: 10.1038/s44319-024-00159-w (PMC11169422; doi:10.1038/s44319-024-00159-w)
Supplement: Supplementary file 1 — Source data Fig. 1 [file 44319_2024_159_MOESM1_ESM.zip › EMBOR-2023-58207V1_SourceDataForFig1/1I/EMBOR-2023-58207V1_SourceDataForFig1I.xlsx]

## Sheet: Sheet1
Tube1Flox/Flox	1	2	3
Normal	95.5	95.7	89.5
Narrow	1.8	1.4	2.4
Wide	2.7	2.9	8.1
Tube1GCKO/GCKO	1	2	3
Normal	58.6	74.7	72.5
Narrow	34.5	19	20
Wide	6.9	6.3	7.5

## Sheet: Sheet2
Percentage distribution of sperm head shapes in Tube1Flox/Flox and Tube1GCKO/GCKO mice
