# Supplementary material for: Epsilon tubulin is an essential determinant of microtubule-based structures in male germ cells
Source: EMBO Rep. 2024 May 21;25(6):14. doi: 10.1038/s44319-024-00159-w (PMC11169422; doi:10.1038/s44319-024-00159-w)
Supplement: Supplementary file 1 — Source data Fig. 1 [file 44319_2024_159_MOESM1_ESM.zip › EMBOR-2023-58207V1_SourceDataForFig1/1C/EMBOR-2023-58207V1_SourceDataForFig1C.xlsx]

## Sheet: Sheet1
Tube1Flox/Flox	Tube1GCKO/GCKO
3144917	806477
3277479	619447
4738760	570925
3062686
2825413

## Sheet: Sheet2
Daily sperm production in Tube1Flox/Flox and Tube1GCKO/GCKO mice
