# Supplementary material for: Epsilon tubulin is an essential determinant of microtubule-based structures in male germ cells
Source: EMBO Rep. 2024 May 21;25(6):14. doi: 10.1038/s44319-024-00159-w (PMC11169422; doi:10.1038/s44319-024-00159-w)
Supplement: Supplementary file 2 — Source data Fig. 2 [file 44319_2024_159_MOESM2_ESM.zip]

Archive with 81 entries (69 files):
- EMBOR-2023-58207V1_SourceDataForFig2/
- __MACOSX/._EMBOR-2023-58207V1_SourceDataForFig2
- EMBOR-2023-58207V1_SourceDataForFig2/.DS_Store
- __MACOSX/EMBOR-2023-58207V1_SourceDataForFig2/._.DS_Store
- EMBOR-2023-58207V1_SourceDataForFig2/2G/
- __MACOSX/EMBOR-2023-58207V1_SourceDataForFig2/._2G
- EMBOR-2023-58207V1_SourceDataForFig2/2I/
- EMBOR-2023-58207V1_SourceDataForFig2/2H/
- __MACOSX/EMBOR-2023-58207V1_SourceDataForFig2/._2H
- EMBOR-2023-58207V1_SourceDataForFig2/2A/
- EMBOR-2023-58207V1_SourceDataForFig2/2F/
- __MACOSX/EMBOR-2023-58207V1_SourceDataForFig2/._2F
- EMBOR-2023-58207V1_SourceDataForFig2/2C/
- __MACOSX/EMBOR-2023-58207V1_SourceDataForFig2/._2C
- EMBOR-2023-58207V1_SourceDataForFig2/2D/
- __MACOSX/EMBOR-2023-58207V1_SourceDataForFig2/._2D
- EMBOR-2023-58207V1_SourceDataForFig2/README_Fig. 2D-H.rtf
- __MACOSX/EMBOR-2023-58207V1_SourceDataForFig2/._README_Fig. 2D-H.rtf
- EMBOR-2023-58207V1_SourceDataForFig2/2J/
- __MACOSX/EMBOR-2023-58207V1_SourceDataForFig2/._2J
- EMBOR-2023-58207V1_SourceDataForFig2/2K/
- EMBOR-2023-58207V1_SourceDataForFig2/2E/
- __MACOSX/EMBOR-2023-58207V1_SourceDataForFig2/._2E
- EMBOR-2023-58207V1_SourceDataForFig2/2B/
- __MACOSX/EMBOR-2023-58207V1_SourceDataForFig2/._2B
- EMBOR-2023-58207V1_SourceDataForFig2/2G/EMBOR-2023-58207V1_SourceDataForFig2G_beta tubulin.tif
- EMBOR-2023-58207V1_SourceDataForFig2/2G/EMBOR-2023-58207V1_SourceDataForFig2G_centrin.tif
- EMBOR-2023-58207V1_SourceDataForFig2/2G/EMBOR-2023-58207V1_SourceDataForFig2G_DAPI.tif
- EMBOR-2023-58207V1_SourceDataForFig2/2G/EMBOR-2023-58207V1_SourceDataForFig2G_merge.tif
- EMBOR-2023-58207V1_SourceDataForFig2/2I/EMBOR-2023-58207V1_SourceDataForFig2I.xlsx
- __MACOSX/EMBOR-2023-58207V1_SourceDataForFig2/2I/._EMBOR-2023-58207V1_SourceDataForFig2I.xlsx
- EMBOR-2023-58207V1_SourceDataForFig2/2H/EMBOR-2023-58207V1_SourceDataForFig2H_DAPI.tif
- EMBOR-2023-58207V1_SourceDataForFig2/2H/EMBOR-2023-58207V1_SourceDataForFig2H_beta tubulin.tif
- EMBOR-2023-58207V1_SourceDataForFig2/2H/EMBOR-2023-58207V1_SourceDataForFig2H_merge.tif
- EMBOR-2023-58207V1_SourceDataForFig2/2H/EMBOR-2023-58207V1_SourceDataForFig2H_centrin.tif
- EMBOR-2023-58207V1_SourceDataForFig2/2A/EMBOR-2023-58207V1_SourceDataForFig2a_ii_v_vi.tif
- __MACOSX/EMBOR-2023-58207V1_SourceDataForFig2/2A/._EMBOR-2023-58207V1_SourceDataForFig2a_ii_v_vi.tif
- EMBOR-2023-58207V1_SourceDataForFig2/2A/.DS_Store
- __MACOSX/EMBOR-2023-58207V1_SourceDataForFig2/2A/._.DS_Store
- EMBOR-2023-58207V1_SourceDataForFig2/2A/EMBOR-2023-58207V1_SourceDataForFig2a_iv.tif
- __MACOSX/EMBOR-2023-58207V1_SourceDataForFig2/2A/._EMBOR-2023-58207V1_SourceDataForFig2a_iv.tif
- EMBOR-2023-58207V1_SourceDataForFig2/2A/EMBOR-2023-58207V1_SourceDataForFig2a_vii.jpg
- __MACOSX/EMBOR-2023-58207V1_SourceDataForFig2/2A/._EMBOR-2023-58207V1_SourceDataForFig2a_vii.jpg
- EMBOR-2023-58207V1_SourceDataForFig2/2A/EMBOR-2023-58207V1_SourceDataForFig2a_viii.jpg
- __MACOSX/EMBOR-2023-58207V1_SourceDataForFig2/2A/._EMBOR-2023-58207V1_SourceDataForFig2a_viii.jpg
- EMBOR-2023-58207V1_SourceDataForFig2/2A/EMBOR-2023-58207V1_SourceDataForFig2a_i_iii.tif
- __MACOSX/EMBOR-2023-58207V1_SourceDataForFig2/2A/._EMBOR-2023-58207V1_SourceDataForFig2a_i_iii.tif
- EMBOR-2023-58207V1_SourceDataForFig2/2F/EMBOR-2023-58207V1_SourceDataForFig2F_centrin.tif
- EMBOR-2023-58207V1_SourceDataForFig2/2F/EMBOR-2023-58207V1_SourceDataForFig2F_beta tubulin.tif
- EMBOR-2023-58207V1_SourceDataForFig2/2F/EMBOR-2023-58207V1_SourceDataForFig2F_merge.tif
- EMBOR-2023-58207V1_SourceDataForFig2/2F/EMBOR-2023-58207V1_SourceDataForFig2F_DAPI.tif
- EMBOR-2023-58207V1_SourceDataForFig2/2C/.DS_Store
- __MACOSX/EMBOR-2023-58207V1_SourceDataForFig2/2C/._.DS_Store
- EMBOR-2023-58207V1_SourceDataForFig2/2C/EMBOR-2023-58207V1_SourceDataForFig2c_Tube1GCKO:GCKO.tif
- __MACOSX/EMBOR-2023-58207V1_SourceDataForFig2/2C/._EMBOR-2023-58207V1_SourceDataForFig2c_Tube1GCKO:GCKO.tif
- EMBOR-2023-58207V1_SourceDataForFig2/2C/EMBOR-2023-58207V1_SourceDataForFig2c_Tube1Flox:Flox.tif
- __MACOSX/EMBOR-2023-58207V1_SourceDataForFig2/2C/._EMBOR-2023-58207V1_SourceDataForFig2c_Tube1Flox:Flox.tif
- EMBOR-2023-58207V1_SourceDataForFig2/2D/.DS_Store
- __MACOSX/EMBOR-2023-58207V1_SourceDataForFig2/2D/._.DS_Store
- EMBOR-2023-58207V1_SourceDataForFig2/2D/EMBOR-2023-58207V1_SourceDataForFig2D_merge.tif
- __MACOSX/EMBOR-2023-58207V1_SourceDataForFig2/2D/._EMBOR-2023-58207V1_SourceDataForFig2D_merge.tif
- EMBOR-2023-58207V1_SourceDataForFig2/2D/EMBOR-2023-58207V1_SourceDataForFig2D_DAPI.tif
- __MACOSX/EMBOR-2023-58207V1_SourceDataForFig2/2D/._EMBOR-2023-58207V1_SourceDataForFig2D_DAPI.tif
- EMBOR-2023-58207V1_SourceDataForFig2/2D/EMBOR-2023-58207V1_SourceDataForFig2D_beta tubulin.tif
- __MACOSX/EMBOR-2023-58207V1_SourceDataForFig2/2D/._EMBOR-2023-58207V1_SourceDataForFig2D_beta tubulin.tif
- EMBOR-2023-58207V1_SourceDataForFig2/2D/EMBOR-2023-58207V1_SourceDataForFig2D_centrin.tif
- __MACOSX/EMBOR-2023-58207V1_SourceDataForFig2/2D/._EMBOR-2023-58207V1_SourceDataForFig2D_centrin.tif
- EMBOR-2023-58207V1_SourceDataForFig2/2J/EMBOR-2023-58207V1_SourceDataForFig2J.xlsx
- __MACOSX/EMBOR-2023-58207V1_SourceDataForFig2/2J/._EMBOR-2023-58207V1_SourceDataForFig2J.xlsx
- EMBOR-2023-58207V1_SourceDataForFig2/2K/EMBOR-2023-58207V1_SourceDataForFig2k_Tube1Flox:Flox.tif
- __MACOSX/EMBOR-2023-58207V1_SourceDataForFig2/2K/._EMBOR-2023-58207V1_SourceDataForFig2k_Tube1Flox:Flox.tif
- EMBOR-2023-58207V1_SourceDataForFig2/2K/.DS_Store
- __MACOSX/EMBOR-2023-58207V1_SourceDataForFig2/2K/._.DS_Store
- EMBOR-2023-58207V1_SourceDataForFig2/2K/EMBOR-2023-58207V1_SourceDataForFig2k_Tube1GCKO:GCKO.tif
- __MACOSX/EMBOR-2023-58207V1_SourceDataForFig2/2K/._EMBOR-2023-58207V1_SourceDataForFig2k_Tube1GCKO:GCKO.tif
- EMBOR-2023-58207V1_SourceDataForFig2/2E/EMBOR-2023-58207V1_SourceDataForFig2E_centrin.tif
- EMBOR-2023-58207V1_SourceDataForFig2/2E/EMBOR-2023-58207V1_SourceDataForFig2E_merge.tif
- EMBOR-2023-58207V1_SourceDataForFig2/2E/EMBOR-2023-58207V1_SourceDataForFig2E_DAPI.tif
- EMBOR-2023-58207V1_SourceDataForFig2/2E/EMBOR-2023-58207V1_SourceDataForFig2E_beta tubulin.tif
- EMBOR-2023-58207V1_SourceDataForFig2/2B/EMBOR-2023-58207V1_SourceDataForFig2B.xlsx
- __MACOSX/EMBOR-2023-58207V1_SourceDataForFig2/2B/._EMBOR-2023-58207V1_SourceDataForFig2B.xlsx
