# Supplementary material for: Epsilon tubulin is an essential determinant of microtubule-based structures in male germ cells
Source: EMBO Rep. 2024 May 21;25(6):14. doi: 10.1038/s44319-024-00159-w (PMC11169422; doi:10.1038/s44319-024-00159-w)
Supplement: Supplementary file 2 — Source data Fig. 2 [file 44319_2024_159_MOESM2_ESM.zip › EMBOR-2023-58207V1_SourceDataForFig2/2I/EMBOR-2023-58207V1_SourceDataForFig2I.xlsx]

## Sheet: Sheet1
Tube1Flox/Flox	Tube1GCKO/GCKO
0	18.1818
10	41.6667
10	61.5385
10	20
0	50
0

## Sheet: Sheet2
Abnormal metaphase spindle percentage
