# Supplementary material for: Epsilon tubulin is an essential determinant of microtubule-based structures in male germ cells
Source: EMBO Rep. 2024 May 21;25(6):14. doi: 10.1038/s44319-024-00159-w (PMC11169422; doi:10.1038/s44319-024-00159-w)
Supplement: Supplementary file 2 — Source data Fig. 2 [file 44319_2024_159_MOESM2_ESM.zip › EMBOR-2023-58207V1_SourceDataForFig2/2J/EMBOR-2023-58207V1_SourceDataForFig2J.xlsx]

## Sheet: Sheet1
Tube1Flox/Flox	1	2	3	4	5
Bipolar	100	100	100	100	100
Unipolar	0	0	0	0	0
Multipolar	0	0	0	0	10
Unfocused	0	0	0	0	0
Tube1GCKO/GCKO	1	2	3	4	5
Bipolar	81.8182	58.3333	46.1538	80	60
Unipolar	18.1818	16.6667	30.7692	10	30
Multipolar	0	25	7.69231	10	0
Unfocused	0	0	15.3846	0	10

## Sheet: Sheet2
Spermatocyte meiotic spindle appearance
