# Supplementary material for: Epsilon tubulin is an essential determinant of microtubule-based structures in male germ cells
Source: EMBO Rep. 2024 May 21;25(6):14. doi: 10.1038/s44319-024-00159-w (PMC11169422; doi:10.1038/s44319-024-00159-w)
Supplement: Supplementary file 2 — Source data Fig. 2 [file 44319_2024_159_MOESM2_ESM.zip › EMBOR-2023-58207V1_SourceDataForFig2/2B/EMBOR-2023-58207V1_SourceDataForFig2B.xlsx]

## Sheet: Sheet1
Tube1Flox/Flox	1	2	3
Normal	82.19	87.88	90.09
Dispersed	13.01	3.03	4.5
Misaligned	4.79	9.09	5.41
Tube1GCKO/GCKO	1	2	3
Normal	46.94	33.33	25
Dispersed	24.49	29.17	28.57
Misaligned	28.57	37.5	46.43

## Sheet: Sheet2
Metaphase chromosome alignment distribution in Tube1Flox/Flox and Tube1GCKO/GCKO mice
