# Supplementary material for: Epsilon tubulin is an essential determinant of microtubule-based structures in male germ cells
Source: EMBO Rep. 2024 May 21;25(6):14. doi: 10.1038/s44319-024-00159-w (PMC11169422; doi:10.1038/s44319-024-00159-w)
Supplement: Supplementary file 3 — Source data Fig. 3 [file 44319_2024_159_MOESM3_ESM.zip]

Archive with 50 entries (45 files):
- EMBOR-2023-58207V1_SourceDataForFig3/
- __MACOSX/._EMBOR-2023-58207V1_SourceDataForFig3
- EMBOR-2023-58207V1_SourceDataForFig3/3B/
- EMBOR-2023-58207V1_SourceDataForFig3/3C/
- __MACOSX/EMBOR-2023-58207V1_SourceDataForFig3/._3C
- EMBOR-2023-58207V1_SourceDataForFig3/3D/
- __MACOSX/EMBOR-2023-58207V1_SourceDataForFig3/._3D
- EMBOR-2023-58207V1_SourceDataForFig3/.DS_Store
- __MACOSX/EMBOR-2023-58207V1_SourceDataForFig3/._.DS_Store
- EMBOR-2023-58207V1_SourceDataForFig3/3A/
- EMBOR-2023-58207V1_SourceDataForFig3/README_Fig. 3.rtf
- __MACOSX/EMBOR-2023-58207V1_SourceDataForFig3/._README_Fig. 3.rtf
- EMBOR-2023-58207V1_SourceDataForFig3/3B/.DS_Store
- __MACOSX/EMBOR-2023-58207V1_SourceDataForFig3/3B/._.DS_Store
- EMBOR-2023-58207V1_SourceDataForFig3/3B/EMBOR-2023-58207V1_SourceDataForFig3b_Tube1GCKO:GCKO.jpg
- __MACOSX/EMBOR-2023-58207V1_SourceDataForFig3/3B/._EMBOR-2023-58207V1_SourceDataForFig3b_Tube1GCKO:GCKO.jpg
- EMBOR-2023-58207V1_SourceDataForFig3/3B/EMBOR-2023-58207V1_SourceDataForFig3b_Tube1Flox:Flox.jpg
- __MACOSX/EMBOR-2023-58207V1_SourceDataForFig3/3B/._EMBOR-2023-58207V1_SourceDataForFig3b_Tube1Flox:Flox.jpg
- EMBOR-2023-58207V1_SourceDataForFig3/3C/.DS_Store
- __MACOSX/EMBOR-2023-58207V1_SourceDataForFig3/3C/._.DS_Store
- EMBOR-2023-58207V1_SourceDataForFig3/3C/EMBOR-2023-58207V1_SourceDataForFig3c_Flox_end piece.jpg
- __MACOSX/EMBOR-2023-58207V1_SourceDataForFig3/3C/._EMBOR-2023-58207V1_SourceDataForFig3c_Flox_end piece.jpg
- EMBOR-2023-58207V1_SourceDataForFig3/3C/EMBOR-2023-58207V1_SourceDataForFig3c_GCKO_midpiece.jpg
- __MACOSX/EMBOR-2023-58207V1_SourceDataForFig3/3C/._EMBOR-2023-58207V1_SourceDataForFig3c_GCKO_midpiece.jpg
- EMBOR-2023-58207V1_SourceDataForFig3/3C/EMBOR-2023-58207V1_SourceDataForFig3c_GCKO_principal piece.jpg
- __MACOSX/EMBOR-2023-58207V1_SourceDataForFig3/3C/._EMBOR-2023-58207V1_SourceDataForFig3c_GCKO_principal piece.jpg
- EMBOR-2023-58207V1_SourceDataForFig3/3C/EMBOR-2023-58207V1_SourceDataForFig3c_GCKO_end piece.tif
- __MACOSX/EMBOR-2023-58207V1_SourceDataForFig3/3C/._EMBOR-2023-58207V1_SourceDataForFig3c_GCKO_end piece.tif
- EMBOR-2023-58207V1_SourceDataForFig3/3C/EMBOR-2023-58207V1_SourceDataForFig3c_Flox_midpiece.jpg
- __MACOSX/EMBOR-2023-58207V1_SourceDataForFig3/3C/._EMBOR-2023-58207V1_SourceDataForFig3c_Flox_midpiece.jpg
- EMBOR-2023-58207V1_SourceDataForFig3/3C/EMBOR-2023-58207V1_SourceDataForFig3c_Flox_principal piece.jpg
- __MACOSX/EMBOR-2023-58207V1_SourceDataForFig3/3C/._EMBOR-2023-58207V1_SourceDataForFig3c_Flox_principal piece.jpg
- EMBOR-2023-58207V1_SourceDataForFig3/3D/.DS_Store
- __MACOSX/EMBOR-2023-58207V1_SourceDataForFig3/3D/._.DS_Store
- EMBOR-2023-58207V1_SourceDataForFig3/3D/EMBOR-2023-58207V1_SourceDataForFig3d_i_iii.tif
- __MACOSX/EMBOR-2023-58207V1_SourceDataForFig3/3D/._EMBOR-2023-58207V1_SourceDataForFig3d_i_iii.tif
- EMBOR-2023-58207V1_SourceDataForFig3/3D/EMBOR-2023-58207V1_SourceDataForFig3d_ii.tif
- __MACOSX/EMBOR-2023-58207V1_SourceDataForFig3/3D/._EMBOR-2023-58207V1_SourceDataForFig3d_ii.tif
- EMBOR-2023-58207V1_SourceDataForFig3/3D/EMBOR-2023-58207V1_SourceDataForFig3d_iv.tif
- __MACOSX/EMBOR-2023-58207V1_SourceDataForFig3/3D/._EMBOR-2023-58207V1_SourceDataForFig3d_iv.tif
- EMBOR-2023-58207V1_SourceDataForFig3/3A/.DS_Store
- __MACOSX/EMBOR-2023-58207V1_SourceDataForFig3/3A/._.DS_Store
- EMBOR-2023-58207V1_SourceDataForFig3/3A/EMBOR-2023-58207V1_SourceDataForFig3a_GCKO_s8.tif
- __MACOSX/EMBOR-2023-58207V1_SourceDataForFig3/3A/._EMBOR-2023-58207V1_SourceDataForFig3a_GCKO_s8.tif
- EMBOR-2023-58207V1_SourceDataForFig3/3A/EMBOR-2023-58207V1_SourceDataForFig3a_GCKO_s9.jpg
- __MACOSX/EMBOR-2023-58207V1_SourceDataForFig3/3A/._EMBOR-2023-58207V1_SourceDataForFig3a_GCKO_s9.jpg
- EMBOR-2023-58207V1_SourceDataForFig3/3A/EMBOR-2023-58207V1_SourceDataForFig3a_Flox_s9.jpg
- __MACOSX/EMBOR-2023-58207V1_SourceDataForFig3/3A/._EMBOR-2023-58207V1_SourceDataForFig3a_Flox_s9.jpg
- EMBOR-2023-58207V1_SourceDataForFig3/3A/EMBOR-2023-58207V1_SourceDataForFig3a_Flox_s8.tif
- __MACOSX/EMBOR-2023-58207V1_SourceDataForFig3/3A/._EMBOR-2023-58207V1_SourceDataForFig3a_Flox_s8.tif
