# Supplementary material for: Epsilon tubulin is an essential determinant of microtubule-based structures in male germ cells
Source: EMBO Rep. 2024 May 21;25(6):14. doi: 10.1038/s44319-024-00159-w (PMC11169422; doi:10.1038/s44319-024-00159-w)
Supplement: Supplementary file 4 — Source data Fig. 4 [file 44319_2024_159_MOESM4_ESM.zip]

Archive with 49 entries (44 files):
- EMBOR-2023-58207V1_SourceDataForFig4/
- __MACOSX/._EMBOR-2023-58207V1_SourceDataForFig4
- EMBOR-2023-58207V1_SourceDataForFig4/.DS_Store
- __MACOSX/EMBOR-2023-58207V1_SourceDataForFig4/._.DS_Store
- EMBOR-2023-58207V1_SourceDataForFig4/4B/
- __MACOSX/EMBOR-2023-58207V1_SourceDataForFig4/._4B
- EMBOR-2023-58207V1_SourceDataForFig4/4C/
- EMBOR-2023-58207V1_SourceDataForFig4/4D/
- __MACOSX/EMBOR-2023-58207V1_SourceDataForFig4/._4D
- EMBOR-2023-58207V1_SourceDataForFig4/README_Fig. 4.rtf
- __MACOSX/EMBOR-2023-58207V1_SourceDataForFig4/._README_Fig. 4.rtf
- EMBOR-2023-58207V1_SourceDataForFig4/4A/
- __MACOSX/EMBOR-2023-58207V1_SourceDataForFig4/._4A
- EMBOR-2023-58207V1_SourceDataForFig4/4B/EMBOR-2023-58207V1_SourceDataForFig4b_GCKO.jpg
- __MACOSX/EMBOR-2023-58207V1_SourceDataForFig4/4B/._EMBOR-2023-58207V1_SourceDataForFig4b_GCKO.jpg
- EMBOR-2023-58207V1_SourceDataForFig4/4B/.DS_Store
- __MACOSX/EMBOR-2023-58207V1_SourceDataForFig4/4B/._.DS_Store
- EMBOR-2023-58207V1_SourceDataForFig4/4B/EMBOR-2023-58207V1_SourceDataForFig4b_Flox.jpg
- __MACOSX/EMBOR-2023-58207V1_SourceDataForFig4/4B/._EMBOR-2023-58207V1_SourceDataForFig4b_Flox.jpg
- EMBOR-2023-58207V1_SourceDataForFig4/4C/EMBOR-2023-58207V1_SourceDataForFig4C.xlsx
- __MACOSX/EMBOR-2023-58207V1_SourceDataForFig4/4C/._EMBOR-2023-58207V1_SourceDataForFig4C.xlsx
- EMBOR-2023-58207V1_SourceDataForFig4/4D/EMBOR-2023-58207V1_SourceDataForFig4d_GCKO.tif
- __MACOSX/EMBOR-2023-58207V1_SourceDataForFig4/4D/._EMBOR-2023-58207V1_SourceDataForFig4d_GCKO.tif
- EMBOR-2023-58207V1_SourceDataForFig4/4D/.DS_Store
- __MACOSX/EMBOR-2023-58207V1_SourceDataForFig4/4D/._.DS_Store
- EMBOR-2023-58207V1_SourceDataForFig4/4D/EMBOR-2023-58207V1_SourceDataForFig4d_Flox.tif
- __MACOSX/EMBOR-2023-58207V1_SourceDataForFig4/4D/._EMBOR-2023-58207V1_SourceDataForFig4d_Flox.tif
- EMBOR-2023-58207V1_SourceDataForFig4/4A/EMBOR-2023-58207V1_SourceDataForFig4a_GCKO_Stage XII.jpg
- __MACOSX/EMBOR-2023-58207V1_SourceDataForFig4/4A/._EMBOR-2023-58207V1_SourceDataForFig4a_GCKO_Stage XII.jpg
- EMBOR-2023-58207V1_SourceDataForFig4/4A/.DS_Store
- __MACOSX/EMBOR-2023-58207V1_SourceDataForFig4/4A/._.DS_Store
- EMBOR-2023-58207V1_SourceDataForFig4/4A/EMBOR-2023-58207V1_SourceDataForFig4a_Flox_Stage X.jpg
- __MACOSX/EMBOR-2023-58207V1_SourceDataForFig4/4A/._EMBOR-2023-58207V1_SourceDataForFig4a_Flox_Stage X.jpg
- EMBOR-2023-58207V1_SourceDataForFig4/4A/EMBOR-2023-58207V1_SourceDataForFig4a_Flox_Stage XI.jpg
- __MACOSX/EMBOR-2023-58207V1_SourceDataForFig4/4A/._EMBOR-2023-58207V1_SourceDataForFig4a_Flox_Stage XI.jpg
- EMBOR-2023-58207V1_SourceDataForFig4/4A/EMBOR-2023-58207V1_SourceDataForFig4a_Flox_Stage I.jpg
- __MACOSX/EMBOR-2023-58207V1_SourceDataForFig4/4A/._EMBOR-2023-58207V1_SourceDataForFig4a_Flox_Stage I.jpg
- EMBOR-2023-58207V1_SourceDataForFig4/4A/EMBOR-2023-58207V1_SourceDataForFig4a_GCKO_Stage X.jpg
- __MACOSX/EMBOR-2023-58207V1_SourceDataForFig4/4A/._EMBOR-2023-58207V1_SourceDataForFig4a_GCKO_Stage X.jpg
- EMBOR-2023-58207V1_SourceDataForFig4/4A/EMBOR-2023-58207V1_SourceDataForFig4a_GCKO_Stage XI.jpg
- __MACOSX/EMBOR-2023-58207V1_SourceDataForFig4/4A/._EMBOR-2023-58207V1_SourceDataForFig4a_GCKO_Stage XI.jpg
- EMBOR-2023-58207V1_SourceDataForFig4/4A/EMBOR-2023-58207V1_SourceDataForFig4a_GCKO_Stage I.jpg
- __MACOSX/EMBOR-2023-58207V1_SourceDataForFig4/4A/._EMBOR-2023-58207V1_SourceDataForFig4a_GCKO_Stage I.jpg
- EMBOR-2023-58207V1_SourceDataForFig4/4A/EMBOR-2023-58207V1_SourceDataForFig4a_Flox_Stage XII.jpg
- __MACOSX/EMBOR-2023-58207V1_SourceDataForFig4/4A/._EMBOR-2023-58207V1_SourceDataForFig4a_Flox_Stage XII.jpg
- EMBOR-2023-58207V1_SourceDataForFig4/4A/EMBOR-2023-58207V1_SourceDataForFig4a_GCKO_Stage II-III.jpg
- __MACOSX/EMBOR-2023-58207V1_SourceDataForFig4/4A/._EMBOR-2023-58207V1_SourceDataForFig4a_GCKO_Stage II-III.jpg
- EMBOR-2023-58207V1_SourceDataForFig4/4A/EMBOR-2023-58207V1_SourceDataForFig4a_Flox_Stage II-III.jpg
- __MACOSX/EMBOR-2023-58207V1_SourceDataForFig4/4A/._EMBOR-2023-58207V1_SourceDataForFig4a_Flox_Stage II-III.jpg
