# Supplementary material for: Epsilon tubulin is an essential determinant of microtubule-based structures in male germ cells
Source: EMBO Rep. 2024 May 21;25(6):14. doi: 10.1038/s44319-024-00159-w (PMC11169422; doi:10.1038/s44319-024-00159-w)
Supplement: Supplementary file 4 — Source data Fig. 4 [file 44319_2024_159_MOESM4_ESM.zip › EMBOR-2023-58207V1_SourceDataForFig4/4C/EMBOR-2023-58207V1_SourceDataForFig4C.xlsx]

## Sheet: Sheet1
Tube1Flox/Flox	Tube1GCKO/GCKO (He)
7.03111	9.723
6.82222	9.34857
7.25111	10.74

## Sheet: Sheet2
Spermatid manchette length mid-migration (um)
