# Supplementary material for: Epsilon tubulin is an essential determinant of microtubule-based structures in male germ cells
Source: EMBO Rep. 2024 May 21;25(6):14. doi: 10.1038/s44319-024-00159-w (PMC11169422; doi:10.1038/s44319-024-00159-w)
Supplement: Supplementary file 5 — Source data Fig. 5 [file 44319_2024_159_MOESM5_ESM.zip]

Archive with 184 entries (167 files):
- EMBOR-2023-58207V1_SourceDataForFig5/
- __MACOSX/._EMBOR-2023-58207V1_SourceDataForFig5
- EMBOR-2023-58207V1_SourceDataForFig5/5G/
- EMBOR-2023-58207V1_SourceDataForFig5/5A/
- EMBOR-2023-58207V1_SourceDataForFig5/5F/
- __MACOSX/EMBOR-2023-58207V1_SourceDataForFig5/._5F
- EMBOR-2023-58207V1_SourceDataForFig5/5H/
- __MACOSX/EMBOR-2023-58207V1_SourceDataForFig5/._5H
- EMBOR-2023-58207V1_SourceDataForFig5/.DS_Store
- __MACOSX/EMBOR-2023-58207V1_SourceDataForFig5/._.DS_Store
- EMBOR-2023-58207V1_SourceDataForFig5/5C/
- EMBOR-2023-58207V1_SourceDataForFig5/5D/
- __MACOSX/EMBOR-2023-58207V1_SourceDataForFig5/._5D
- EMBOR-2023-58207V1_SourceDataForFig5/5E/
- EMBOR-2023-58207V1_SourceDataForFig5/5B/
- __MACOSX/EMBOR-2023-58207V1_SourceDataForFig5/._5B
- EMBOR-2023-58207V1_SourceDataForFig5/README_Fig. 5ACEG.rtf
- __MACOSX/EMBOR-2023-58207V1_SourceDataForFig5/._README_Fig. 5ACEG.rtf
- EMBOR-2023-58207V1_SourceDataForFig5/5G/.DS_Store
- __MACOSX/EMBOR-2023-58207V1_SourceDataForFig5/5G/._.DS_Store
- EMBOR-2023-58207V1_SourceDataForFig5/5G/Tube1Flox:Flox/
- EMBOR-2023-58207V1_SourceDataForFig5/5G/Tube1GCKO:GCKO/
- EMBOR-2023-58207V1_SourceDataForFig5/5A/.DS_Store
- __MACOSX/EMBOR-2023-58207V1_SourceDataForFig5/5A/._.DS_Store
- EMBOR-2023-58207V1_SourceDataForFig5/5A/Tube1Flox:Flox/
- EMBOR-2023-58207V1_SourceDataForFig5/5A/Tube1GCKO:GCKO/
- EMBOR-2023-58207V1_SourceDataForFig5/5F/EMBOR-2023-58207V1_SourceDataForFig5F.xlsx
- __MACOSX/EMBOR-2023-58207V1_SourceDataForFig5/5F/._EMBOR-2023-58207V1_SourceDataForFig5F.xlsx
- EMBOR-2023-58207V1_SourceDataForFig5/5H/EMBOR-2023-58207V1_SourceDataForFig5H.xlsx
- __MACOSX/EMBOR-2023-58207V1_SourceDataForFig5/5H/._EMBOR-2023-58207V1_SourceDataForFig5H.xlsx
- EMBOR-2023-58207V1_SourceDataForFig5/5C/.DS_Store
- __MACOSX/EMBOR-2023-58207V1_SourceDataForFig5/5C/._.DS_Store
- EMBOR-2023-58207V1_SourceDataForFig5/5C/Tube1Flox:Flox/
- EMBOR-2023-58207V1_SourceDataForFig5/5C/Tube1GCKO:GCKO/
- EMBOR-2023-58207V1_SourceDataForFig5/5D/EMBOR-2023-58207V1_SourceDataForFigD.xlsx
- __MACOSX/EMBOR-2023-58207V1_SourceDataForFig5/5D/._EMBOR-2023-58207V1_SourceDataForFigD.xlsx
- EMBOR-2023-58207V1_SourceDataForFig5/5E/.DS_Store
- __MACOSX/EMBOR-2023-58207V1_SourceDataForFig5/5E/._.DS_Store
- EMBOR-2023-58207V1_SourceDataForFig5/5E/Tube1Flox:Flox/
- EMBOR-2023-58207V1_SourceDataForFig5/5E/Tube1GCKO:GCKO/
- EMBOR-2023-58207V1_SourceDataForFig5/5B/EMBOR-2023-58207V1_SourceDataForFig5B.xlsx
- __MACOSX/EMBOR-2023-58207V1_SourceDataForFig5/5B/._EMBOR-2023-58207V1_SourceDataForFig5B.xlsx
- EMBOR-2023-58207V1_SourceDataForFig5/5G/Tube1Flox:Flox/EMBOR-2023-58207V1_SourceDataForFig5GMid_alpha tubulin.png
- __MACOSX/EMBOR-2023-58207V1_SourceDataForFig5/5G/Tube1Flox:Flox/._EMBOR-2023-58207V1_SourceDataForFig5GMid_alpha tubulin.png
- EMBOR-2023-58207V1_SourceDataForFig5/5G/Tube1Flox:Flox/EMBOR-2023-58207V1_SourceDataForFig5GMid_KATNB1.png
- __MACOSX/EMBOR-2023-58207V1_SourceDataForFig5/5G/Tube1Flox:Flox/._EMBOR-2023-58207V1_SourceDataForFig5GMid_KATNB1.png
- EMBOR-2023-58207V1_SourceDataForFig5/5G/Tube1Flox:Flox/EMBOR-2023-58207V1_SourceDataForFig5GLate_DAPI:Merged.tif
- __MACOSX/EMBOR-2023-58207V1_SourceDataForFig5/5G/Tube1Flox:Flox/._EMBOR-2023-58207V1_SourceDataForFig5GLate_DAPI:Merged.tif
- EMBOR-2023-58207V1_SourceDataForFig5/5G/Tube1Flox:Flox/EMBOR-2023-58207V1_SourceDataForFig5GLate_KATNB1.png
- __MACOSX/EMBOR-2023-58207V1_SourceDataForFig5/5G/Tube1Flox:Flox/._EMBOR-2023-58207V1_SourceDataForFig5GLate_KATNB1.png
- EMBOR-2023-58207V1_SourceDataForFig5/5G/Tube1Flox:Flox/EMBOR-2023-58207V1_SourceDataForFig5GLate_alpha tubulin.png
- EMBOR-2023-58207V1_SourceDataForFig5/5G/Tube1Flox:Flox/EMBOR-2023-58207V1_SourceDataForFig5GEarly_DAPI:Merged.tif
- __MACOSX/EMBOR-2023-58207V1_SourceDataForFig5/5G/Tube1Flox:Flox/._EMBOR-2023-58207V1_SourceDataForFig5GEarly_DAPI:Merged.tif
- EMBOR-2023-58207V1_SourceDataForFig5/5G/Tube1Flox:Flox/EMBOR-2023-58207V1_SourceDataForFig5GMid_DAPI:Merged.tif
- __MACOSX/EMBOR-2023-58207V1_SourceDataForFig5/5G/Tube1Flox:Flox/._EMBOR-2023-58207V1_SourceDataForFig5GMid_DAPI:Merged.tif
- EMBOR-2023-58207V1_SourceDataForFig5/5G/Tube1Flox:Flox/EMBOR-2023-58207V1_SourceDataForFig5GEarly_alpha tubulin.png
- __MACOSX/EMBOR-2023-58207V1_SourceDataForFig5/5G/Tube1Flox:Flox/._EMBOR-2023-58207V1_SourceDataForFig5GEarly_alpha tubulin.png
- EMBOR-2023-58207V1_SourceDataForFig5/5G/Tube1Flox:Flox/EMBOR-2023-58207V1_SourceDataForFig5GEarly_KATNB1.png
- __MACOSX/EMBOR-2023-58207V1_SourceDataForFig5/5G/Tube1Flox:Flox/._EMBOR-2023-58207V1_SourceDataForFig5GEarly_KATNB1.png
- EMBOR-2023-58207V1_SourceDataForFig5/5G/Tube1GCKO:GCKO/EMBOR-2023-58207V1_SourceDataForFig5GMid_alpha tubulin.png
- __MACOSX/EMBOR-2023-58207V1_SourceDataForFig5/5G/Tube1GCKO:GCKO/._EMBOR-2023-58207V1_SourceDataForFig5GMid_alpha tubulin.png
- EMBOR-2023-58207V1_SourceDataForFig5/5G/Tube1GCKO:GCKO/.DS_Store
- __MACOSX/EMBOR-2023-58207V1_SourceDataForFig5/5G/Tube1GCKO:GCKO/._.DS_Store
- EMBOR-2023-58207V1_SourceDataForFig5/5G/Tube1GCKO:GCKO/EMBOR-2023-58207V1_SourceDataForFig5GMid_KATNB1.png
- __MACOSX/EMBOR-2023-58207V1_SourceDataForFig5/5G/Tube1GCKO:GCKO/._EMBOR-2023-58207V1_SourceDataForFig5GMid_KATNB1.png
- EMBOR-2023-58207V1_SourceDataForFig5/5G/Tube1GCKO:GCKO/EMBOR-2023-58207V1_SourceDataForFig5GLate_DAPI:Merged.tif
- __MACOSX/EMBOR-2023-58207V1_SourceDataForFig5/5G/Tube1GCKO:GCKO/._EMBOR-2023-58207V1_SourceDataForFig5GLate_DAPI:Merged.tif
- EMBOR-2023-58207V1_SourceDataForFig5/5G/Tube1GCKO:GCKO/EMBOR-2023-58207V1_SourceDataForFig5GLate_KATNB1.png
- __MACOSX/EMBOR-2023-58207V1_SourceDataForFig5/5G/Tube1GCKO:GCKO/._EMBOR-2023-58207V1_SourceDataForFig5GLate_KATNB1.png
- EMBOR-2023-58207V1_SourceDataForFig5/5G/Tube1GCKO:GCKO/EMBOR-2023-58207V1_SourceDataForFig5GLate_alpha tubulin.png
- __MACOSX/EMBOR-2023-58207V1_SourceDataForFig5/5G/Tube1GCKO:GCKO/._EMBOR-2023-58207V1_SourceDataForFig5GLate_alpha tubulin.png
- EMBOR-2023-58207V1_SourceDataForFig5/5G/Tube1GCKO:GCKO/EMBOR-2023-58207V1_SourceDataForFig5GEarly_DAPI:Merged.tif
- __MACOSX/EMBOR-2023-58207V1_SourceDataForFig5/5G/Tube1GCKO:GCKO/._EMBOR-2023-58207V1_SourceDataForFig5GEarly_DAPI:Merged.tif
- EMBOR-2023-58207V1_SourceDataForFig5/5G/Tube1GCKO:GCKO/EMBOR-2023-58207V1_SourceDataForFig5GMid_DAPI:Merged.tif
- __MACOSX/EMBOR-2023-58207V1_SourceDataForFig5/5G/Tube1GCKO:GCKO/._EMBOR-2023-58207V1_SourceDataForFig5GMid_DAPI:Merged.tif
- EMBOR-2023-58207V1_SourceDataForFig5/5G/Tube1GCKO:GCKO/EMBOR-2023-58207V1_SourceDataForFig5GEarly_alpha tubulin.png
- __MACOSX/EMBOR-2023-58207V1_SourceDataForFig5/5G/Tube1GCKO:GCKO/._EMBOR-2023-58207V1_SourceDataForFig5GEarly_alpha tubulin.png
- EMBOR-2023-58207V1_SourceDataForFig5/5G/Tube1GCKO:GCKO/EMBOR-2023-58207V1_SourceDataForFig5GEarly_KATNB1.png
- __MACOSX/EMBOR-2023-58207V1_SourceDataForFig5/5G/Tube1GCKO:GCKO/._EMBOR-2023-58207V1_SourceDataForFig5GEarly_KATNB1.png
- EMBOR-2023-58207V1_SourceDataForFig5/5A/Tube1Flox:Flox/EMBOR-2023-58207V1_SourceDataForFig5ALate_alpha tubulin.png
- __MACOSX/EMBOR-2023-58207V1_SourceDataForFig5/5A/Tube1Flox:Flox/._EMBOR-2023-58207V1_SourceDataForFig5ALate_alpha tubulin.png
- EMBOR-2023-58207V1_SourceDataForFig5/5A/Tube1Flox:Flox/.DS_Store
- __MACOSX/EMBOR-2023-58207V1_SourceDataForFig5/5A/Tube1Flox:Flox/._.DS_Store
- EMBOR-2023-58207V1_SourceDataForFig5/5A/Tube1Flox:Flox/EMBOR-2023-58207V1_SourceDataForFig5AEarly_DAPI:Merged.tif
- __MACOSX/EMBOR-2023-58207V1_SourceDataForFig5/5A/Tube1Flox:Flox/._EMBOR-2023-58207V1_SourceDataForFig5AEarly_DAPI:Merged.tif
- EMBOR-2023-58207V1_SourceDataForFig5/5A/Tube1Flox:Flox/EMBOR-2023-58207V1_SourceDataForFig5ALate_DAPI:Merged.tif
- __MACOSX/EMBOR-2023-58207V1_SourceDataForFig5/5A/Tube1Flox:Flox/._EMBOR-2023-58207V1_SourceDataForFig5ALate_DAPI:Merged.tif
- EMBOR-2023-58207V1_SourceDataForFig5/5A/Tube1Flox:Flox/EMBOR-2023-58207V1_SourceDataForFig5AEarly_KATNA1.png
- __MACOSX/EMBOR-2023-58207V1_SourceDataForFig5/5A/Tube1Flox:Flox/._EMBOR-2023-58207V1_SourceDataForFig5AEarly_KATNA1.png
- EMBOR-2023-58207V1_SourceDataForFig5/5A/Tube1Flox:Flox/EMBOR-2023-58207V1_SourceDataForFig5AMid_KATNA1.png
- __MACOSX/EMBOR-2023-58207V1_SourceDataForFig5/5A/Tube1Flox:Flox/._EMBOR-2023-58207V1_SourceDataForFig5AMid_KATNA1.png
- EMBOR-2023-58207V1_SourceDataForFig5/5A/Tube1Flox:Flox/EMBOR-2023-58207V1_SourceDataForFig5ALate_KATNA1.png
- __MACOSX/EMBOR-2023-58207V1_SourceDataForFig5/5A/Tube1Flox:Flox/._EMBOR-2023-58207V1_SourceDataForFig5ALate_KATNA1.png
- EMBOR-2023-58207V1_SourceDataForFig5/5A/Tube1Flox:Flox/EMBOR-2023-58207V1_SourceDataForFig5AEarly_alpha tubulin.png
- EMBOR-2023-58207V1_SourceDataForFig5/5A/Tube1Flox:Flox/EMBOR-2023-58207V1_SourceDataForFig5AMid_DAPI:Merged.tif
- __MACOSX/EMBOR-2023-58207V1_SourceDataForFig5/5A/Tube1Flox:Flox/._EMBOR-2023-58207V1_SourceDataForFig5AMid_DAPI:Merged.tif
- EMBOR-2023-58207V1_SourceDataForFig5/5A/Tube1Flox:Flox/EMBOR-2023-58207V1_SourceDataForFig5AMid_alpha tubulin.png
- EMBOR-2023-58207V1_SourceDataForFig5/5A/Tube1GCKO:GCKO/EMBOR-2023-58207V1_SourceDataForFig5ALate_alpha tubulin.png
- EMBOR-2023-58207V1_SourceDataForFig5/5A/Tube1GCKO:GCKO/.DS_Store
- __MACOSX/EMBOR-2023-58207V1_SourceDataForFig5/5A/Tube1GCKO:GCKO/._.DS_Store
- EMBOR-2023-58207V1_SourceDataForFig5/5A/Tube1GCKO:GCKO/EMBOR-2023-58207V1_SourceDataForFig5AEarly_DAPI:Merged.tif
- __MACOSX/EMBOR-2023-58207V1_SourceDataForFig5/5A/Tube1GCKO:GCKO/._EMBOR-2023-58207V1_SourceDataForFig5AEarly_DAPI:Merged.tif
- EMBOR-2023-58207V1_SourceDataForFig5/5A/Tube1GCKO:GCKO/EMBOR-2023-58207V1_SourceDataForFig5ALate_DAPI:Merged.tif
- __MACOSX/EMBOR-2023-58207V1_SourceDataForFig5/5A/Tube1GCKO:GCKO/._EMBOR-2023-58207V1_SourceDataForFig5ALate_DAPI:Merged.tif
- EMBOR-2023-58207V1_SourceDataForFig5/5A/Tube1GCKO:GCKO/EMBOR-2023-58207V1_SourceDataForFig5AEarly_KATNA1.png
- __MACOSX/EMBOR-2023-58207V1_SourceDataForFig5/5A/Tube1GCKO:GCKO/._EMBOR-2023-58207V1_SourceDataForFig5AEarly_KATNA1.png
- EMBOR-2023-58207V1_SourceDataForFig5/5A/Tube1GCKO:GCKO/EMBOR-2023-58207V1_SourceDataForFig5AMid_KATNA1.png
- __MACOSX/EMBOR-2023-58207V1_SourceDataForFig5/5A/Tube1GCKO:GCKO/._EMBOR-2023-58207V1_SourceDataForFig5AMid_KATNA1.png
- EMBOR-2023-58207V1_SourceDataForFig5/5A/Tube1GCKO:GCKO/EMBOR-2023-58207V1_SourceDataForFig5ALate_KATNA1.png
- __MACOSX/EMBOR-2023-58207V1_SourceDataForFig5/5A/Tube1GCKO:GCKO/._EMBOR-2023-58207V1_SourceDataForFig5ALate_KATNA1.png
- EMBOR-2023-58207V1_SourceDataForFig5/5A/Tube1GCKO:GCKO/EMBOR-2023-58207V1_SourceDataForFig5AEarly_alpha tubulin.png
- EMBOR-2023-58207V1_SourceDataForFig5/5A/Tube1GCKO:GCKO/EMBOR-2023-58207V1_SourceDataForFig5AMid_DAPI:Merged.tif
- __MACOSX/EMBOR-2023-58207V1_SourceDataForFig5/5A/Tube1GCKO:GCKO/._EMBOR-2023-58207V1_SourceDataForFig5AMid_DAPI:Merged.tif
- EMBOR-2023-58207V1_SourceDataForFig5/5A/Tube1GCKO:GCKO/EMBOR-2023-58207V1_SourceDataForFig5AMid_alpha tubulin.png
- EMBOR-2023-58207V1_SourceDataForFig5/5C/Tube1Flox:Flox/EMBOR-2023-58207V1_SourceDataForFig5CMid_KATNAL1.png
- __MACOSX/EMBOR-2023-58207V1_SourceDataForFig5/5C/Tube1Flox:Flox/._EMBOR-2023-58207V1_SourceDataForFig5CMid_KATNAL1.png
- EMBOR-2023-58207V1_SourceDataForFig5/5C/Tube1Flox:Flox/EMBOR-2023-58207V1_SourceDataForFig5CLate_alpha tubulin.png
- __MACOSX/EMBOR-2023-58207V1_SourceDataForFig5/5C/Tube1Flox:Flox/._EMBOR-2023-58207V1_SourceDataForFig5CLate_alpha tubulin.png
- EMBOR-2023-58207V1_SourceDataForFig5/5C/Tube1Flox:Flox/.DS_Store
- __MACOSX/EMBOR-2023-58207V1_SourceDataForFig5/5C/Tube1Flox:Flox/._.DS_Store
- EMBOR-2023-58207V1_SourceDataForFig5/5C/Tube1Flox:Flox/EMBOR-2023-58207V1_SourceDataForFig5CLate_KATNAL1.png
- __MACOSX/EMBOR-2023-58207V1_SourceDataForFig5/5C/Tube1Flox:Flox/._EMBOR-2023-58207V1_SourceDataForFig5CLate_KATNAL1.png
- EMBOR-2023-58207V1_SourceDataForFig5/5C/Tube1Flox:Flox/EMBOR-2023-58207V1_SourceDataForFig5CLate_DAPI:Merged.tif
- __MACOSX/EMBOR-2023-58207V1_SourceDataForFig5/5C/Tube1Flox:Flox/._EMBOR-2023-58207V1_SourceDataForFig5CLate_DAPI:Merged.tif
- EMBOR-2023-58207V1_SourceDataForFig5/5C/Tube1Flox:Flox/EMBOR-2023-58207V1_SourceDataForFig5CMid_DAPI:Merged.tif
- __MACOSX/EMBOR-2023-58207V1_SourceDataForFig5/5C/Tube1Flox:Flox/._EMBOR-2023-58207V1_SourceDataForFig5CMid_DAPI:Merged.tif
- EMBOR-2023-58207V1_SourceDataForFig5/5C/Tube1Flox:Flox/EMBOR-2023-58207V1_SourceDataForFig5CMid_alpha tubulin.png
- EMBOR-2023-58207V1_SourceDataForFig5/5C/Tube1Flox:Flox/EMBOR-2023-58207V1_SourceDataForFig5CEarly_DAPI:Merged.tif
- __MACOSX/EMBOR-2023-58207V1_SourceDataForFig5/5C/Tube1Flox:Flox/._EMBOR-2023-58207V1_SourceDataForFig5CEarly_DAPI:Merged.tif
- EMBOR-2023-58207V1_SourceDataForFig5/5C/Tube1Flox:Flox/EMBOR-2023-58207V1_SourceDataForFig5CEarly_KATNAL1.png
- __MACOSX/EMBOR-2023-58207V1_SourceDataForFig5/5C/Tube1Flox:Flox/._EMBOR-2023-58207V1_SourceDataForFig5CEarly_KATNAL1.png
- EMBOR-2023-58207V1_SourceDataForFig5/5C/Tube1Flox:Flox/EMBOR-2023-58207V1_SourceDataForFig5CEarly_alpha tubulin.png
- EMBOR-2023-58207V1_SourceDataForFig5/5C/Tube1GCKO:GCKO/EMBOR-2023-58207V1_SourceDataForFig5CMid_KATNAL1.png
- __MACOSX/EMBOR-2023-58207V1_SourceDataForFig5/5C/Tube1GCKO:GCKO/._EMBOR-2023-58207V1_SourceDataForFig5CMid_KATNAL1.png
- EMBOR-2023-58207V1_SourceDataForFig5/5C/Tube1GCKO:GCKO/EMBOR-2023-58207V1_SourceDataForFig5CLate_alpha tubulin.png
- EMBOR-2023-58207V1_SourceDataForFig5/5C/Tube1GCKO:GCKO/.DS_Store
- __MACOSX/EMBOR-2023-58207V1_SourceDataForFig5/5C/Tube1GCKO:GCKO/._.DS_Store
- EMBOR-2023-58207V1_SourceDataForFig5/5C/Tube1GCKO:GCKO/EMBOR-2023-58207V1_SourceDataForFig5CLate_KATNAL1.png
- __MACOSX/EMBOR-2023-58207V1_SourceDataForFig5/5C/Tube1GCKO:GCKO/._EMBOR-2023-58207V1_SourceDataForFig5CLate_KATNAL1.png
- EMBOR-2023-58207V1_SourceDataForFig5/5C/Tube1GCKO:GCKO/EMBOR-2023-58207V1_SourceDataForFig5CLate_DAPI:Merged.tif
- __MACOSX/EMBOR-2023-58207V1_SourceDataForFig5/5C/Tube1GCKO:GCKO/._EMBOR-2023-58207V1_SourceDataForFig5CLate_DAPI:Merged.tif
- EMBOR-2023-58207V1_SourceDataForFig5/5C/Tube1GCKO:GCKO/EMBOR-2023-58207V1_SourceDataForFig5CMid_DAPI:Merged.tif
- __MACOSX/EMBOR-2023-58207V1_SourceDataForFig5/5C/Tube1GCKO:GCKO/._EMBOR-2023-58207V1_SourceDataForFig5CMid_DAPI:Merged.tif
- EMBOR-2023-58207V1_SourceDataForFig5/5C/Tube1GCKO:GCKO/EMBOR-2023-58207V1_SourceDataForFig5CMid_alpha tubulin.png
- EMBOR-2023-58207V1_SourceDataForFig5/5C/Tube1GCKO:GCKO/EMBOR-2023-58207V1_SourceDataForFig5CEarly_DAPI:Merged.tif
- __MACOSX/EMBOR-2023-58207V1_SourceDataForFig5/5C/Tube1GCKO:GCKO/._EMBOR-2023-58207V1_SourceDataForFig5CEarly_DAPI:Merged.tif
- EMBOR-2023-58207V1_SourceDataForFig5/5C/Tube1GCKO:GCKO/EMBOR-2023-58207V1_SourceDataForFig5CEarly_KATNAL1.png
- __MACOSX/EMBOR-2023-58207V1_SourceDataForFig5/5C/Tube1GCKO:GCKO/._EMBOR-2023-58207V1_SourceDataForFig5CEarly_KATNAL1.png
- EMBOR-2023-58207V1_SourceDataForFig5/5C/Tube1GCKO:GCKO/EMBOR-2023-58207V1_SourceDataForFig5CEarly_alpha tubulin.png
- EMBOR-2023-58207V1_SourceDataForFig5/5E/Tube1Flox:Flox/EMBOR-2023-58207V1_SourceDataForFig5EEarly_KATNAL2.png
- __MACOSX/EMBOR-2023-58207V1_SourceDataForFig5/5E/Tube1Flox:Flox/._EMBOR-2023-58207V1_SourceDataForFig5EEarly_KATNAL2.png
- EMBOR-2023-58207V1_SourceDataForFig5/5E/Tube1Flox:Flox/EMBOR-2023-58207V1_SourceDataForFig5EMid_KATNAL2.png
- __MACOSX/EMBOR-2023-58207V1_SourceDataForFig5/5E/Tube1Flox:Flox/._EMBOR-2023-58207V1_SourceDataForFig5EMid_KATNAL2.png
- EMBOR-2023-58207V1_SourceDataForFig5/5E/Tube1Flox:Flox/.DS_Store
- __MACOSX/EMBOR-2023-58207V1_SourceDataForFig5/5E/Tube1Flox:Flox/._.DS_Store
- EMBOR-2023-58207V1_SourceDataForFig5/5E/Tube1Flox:Flox/EMBOR-2023-58207V1_SourceDataForFig5ELate_alpha tubulin.png
- EMBOR-2023-58207V1_SourceDataForFig5/5E/Tube1Flox:Flox/EMBOR-2023-58207V1_SourceDataForFig5EEarly_DAPI:Merged.tif
- __MACOSX/EMBOR-2023-58207V1_SourceDataForFig5/5E/Tube1Flox:Flox/._EMBOR-2023-58207V1_SourceDataForFig5EEarly_DAPI:Merged.tif
- EMBOR-2023-58207V1_SourceDataForFig5/5E/Tube1Flox:Flox/EMBOR-2023-58207V1_SourceDataForFig5ELate_KATNAL2.png
- __MACOSX/EMBOR-2023-58207V1_SourceDataForFig5/5E/Tube1Flox:Flox/._EMBOR-2023-58207V1_SourceDataForFig5ELate_KATNAL2.png
- EMBOR-2023-58207V1_SourceDataForFig5/5E/Tube1Flox:Flox/EMBOR-2023-58207V1_SourceDataForFig5ELate_DAPI:Merged.tif
- __MACOSX/EMBOR-2023-58207V1_SourceDataForFig5/5E/Tube1Flox:Flox/._EMBOR-2023-58207V1_SourceDataForFig5ELate_DAPI:Merged.tif
- EMBOR-2023-58207V1_SourceDataForFig5/5E/Tube1Flox:Flox/EMBOR-2023-58207V1_SourceDataForFig5EMid_alpha tubulin.png
- __MACOSX/EMBOR-2023-58207V1_SourceDataForFig5/5E/Tube1Flox:Flox/._EMBOR-2023-58207V1_SourceDataForFig5EMid_alpha tubulin.png
- EMBOR-2023-58207V1_SourceDataForFig5/5E/Tube1Flox:Flox/EMBOR-2023-58207V1_SourceDataForFig5EEarly_alpha tubulin.png
- EMBOR-2023-58207V1_SourceDataForFig5/5E/Tube1Flox:Flox/EMBOR-2023-58207V1_SourceDataForFig53Mid_DAPI:Merged.tif
- __MACOSX/EMBOR-2023-58207V1_SourceDataForFig5/5E/Tube1Flox:Flox/._EMBOR-2023-58207V1_SourceDataForFig53Mid_DAPI:Merged.tif
- EMBOR-2023-58207V1_SourceDataForFig5/5E/Tube1GCKO:GCKO/EMBOR-2023-58207V1_SourceDataForFig5EMid_DAPI:Merged.tif
- __MACOSX/EMBOR-2023-58207V1_SourceDataForFig5/5E/Tube1GCKO:GCKO/._EMBOR-2023-58207V1_SourceDataForFig5EMid_DAPI:Merged.tif
- EMBOR-2023-58207V1_SourceDataForFig5/5E/Tube1GCKO:GCKO/EMBOR-2023-58207V1_SourceDataForFig5EEarly_KATNAL2.png
- __MACOSX/EMBOR-2023-58207V1_SourceDataForFig5/5E/Tube1GCKO:GCKO/._EMBOR-2023-58207V1_SourceDataForFig5EEarly_KATNAL2.png
- EMBOR-2023-58207V1_SourceDataForFig5/5E/Tube1GCKO:GCKO/EMBOR-2023-58207V1_SourceDataForFig5EMid_KATNAL2.png
- __MACOSX/EMBOR-2023-58207V1_SourceDataForFig5/5E/Tube1GCKO:GCKO/._EMBOR-2023-58207V1_SourceDataForFig5EMid_KATNAL2.png
- EMBOR-2023-58207V1_SourceDataForFig5/5E/Tube1GCKO:GCKO/.DS_Store
- __MACOSX/EMBOR-2023-58207V1_SourceDataForFig5/5E/Tube1GCKO:GCKO/._.DS_Store
- EMBOR-2023-58207V1_SourceDataForFig5/5E/Tube1GCKO:GCKO/EMBOR-2023-58207V1_SourceDataForFig5ELate_alpha tubulin.png
- EMBOR-2023-58207V1_SourceDataForFig5/5E/Tube1GCKO:GCKO/EMBOR-2023-58207V1_SourceDataForFig5EEarly_DAPI:Merged.tif
- __MACOSX/EMBOR-2023-58207V1_SourceDataForFig5/5E/Tube1GCKO:GCKO/._EMBOR-2023-58207V1_SourceDataForFig5EEarly_DAPI:Merged.tif
- EMBOR-2023-58207V1_SourceDataForFig5/5E/Tube1GCKO:GCKO/EMBOR-2023-58207V1_SourceDataForFig5ELate_KATNAL2.png
- __MACOSX/EMBOR-2023-58207V1_SourceDataForFig5/5E/Tube1GCKO:GCKO/._EMBOR-2023-58207V1_SourceDataForFig5ELate_KATNAL2.png
- EMBOR-2023-58207V1_SourceDataForFig5/5E/Tube1GCKO:GCKO/EMBOR-2023-58207V1_SourceDataForFig5ELate_DAPI:Merged.tif
- __MACOSX/EMBOR-2023-58207V1_SourceDataForFig5/5E/Tube1GCKO:GCKO/._EMBOR-2023-58207V1_SourceDataForFig5ELate_DAPI:Merged.tif
- EMBOR-2023-58207V1_SourceDataForFig5/5E/Tube1GCKO:GCKO/EMBOR-2023-58207V1_SourceDataForFig5EMid_alpha tubulin.png
- EMBOR-2023-58207V1_SourceDataForFig5/5E/Tube1GCKO:GCKO/EMBOR-2023-58207V1_SourceDataForFig5EEarly_alpha tubulin.png
