# Supplementary material for: Epsilon tubulin is an essential determinant of microtubule-based structures in male germ cells
Source: EMBO Rep. 2024 May 21;25(6):14. doi: 10.1038/s44319-024-00159-w (PMC11169422; doi:10.1038/s44319-024-00159-w)
Supplement: Supplementary file 5 — Source data Fig. 5 [file 44319_2024_159_MOESM5_ESM.zip › EMBOR-2023-58207V1_SourceDataForFig5/5F/EMBOR-2023-58207V1_SourceDataForFig5F.xlsx]

## Sheet: Sheet1
	Early	Mid	Late
Tube1Flox/Flox	86.149	89.13	101.489
	120.081	120.996	83.904
	93.7701	89.8745	114.607
Tube1GCKO/GCKO	188.685	173.415	47.6403
	183.468	181.625	161.138
	147.886	168.47	108.033

## Sheet: Sheet2
KATNAL2 intensity normalised to DAPI and control group (%)
