# Supplementary material for: Epsilon tubulin is an essential determinant of microtubule-based structures in male germ cells
Source: EMBO Rep. 2024 May 21;25(6):14. doi: 10.1038/s44319-024-00159-w (PMC11169422; doi:10.1038/s44319-024-00159-w)
Supplement: Supplementary file 5 — Source data Fig. 5 [file 44319_2024_159_MOESM5_ESM.zip › EMBOR-2023-58207V1_SourceDataForFig5/5H/EMBOR-2023-58207V1_SourceDataForFig5H.xlsx]

## Sheet: Sheet1
	Early	Mid	Late
Tube1Flox/Flox	151.399	113.994	139.66
	81.9222	109.614	90.4295
	66.679	76.3922	69.9105
	100	100	100
Tube1GCKO/GCKO	364.779	369.465	200.371
	607.27	403.324	623.483
	536.956	756.125	749.756
	452.071	328.742	223.894

## Sheet: Sheet2
KATNB1 intensity normalised to DAPI and control group (%)
