# Supplementary material for: Epsilon tubulin is an essential determinant of microtubule-based structures in male germ cells
Source: EMBO Rep. 2024 May 21;25(6):14. doi: 10.1038/s44319-024-00159-w (PMC11169422; doi:10.1038/s44319-024-00159-w)
Supplement: Supplementary file 5 — Source data Fig. 5 [file 44319_2024_159_MOESM5_ESM.zip › EMBOR-2023-58207V1_SourceDataForFig5/5D/EMBOR-2023-58207V1_SourceDataForFigD.xlsx]

## Sheet: Sheet1
	Early	Mid	Late
Tube1Flox/Flox	94.3747	149.365	130.287
	124.123	85.4743	103.12
	81.5024	65.1608	66.5924
	100	100	100
Tube1GCKO/GCKO	179.142	246.617	144.679
	262.967	370.843	340.421
	196.303	139.544	201.196
	370.825	312.435	197.079

## Sheet: Sheet2
KATNAL1 intensity normalised to DAPI and control group (%)
