# Supplementary material for: Epsilon tubulin is an essential determinant of microtubule-based structures in male germ cells
Source: EMBO Rep. 2024 May 21;25(6):14. doi: 10.1038/s44319-024-00159-w (PMC11169422; doi:10.1038/s44319-024-00159-w)
Supplement: Supplementary file 5 — Source data Fig. 5 [file 44319_2024_159_MOESM5_ESM.zip › EMBOR-2023-58207V1_SourceDataForFig5/5B/EMBOR-2023-58207V1_SourceDataForFig5B.xlsx]

## Sheet: Sheet1
	Early	Mid	Late
Tube1Flox/Flox	169.194	144.031	169.729
	86.7202	129.1	82.7373
	44.0861	26.869	47.5339
Tube1GCKO/GCKO	153.446	81.0899	142.526
	116.537	51.8152	179.238
	140.793	62.8328	112.23

## Sheet: Sheet2
KATNA1 intensity normalised to DAPI and control group (%)
