# Supplementary material for: Epsilon tubulin is an essential determinant of microtubule-based structures in male germ cells
Source: EMBO Rep. 2024 May 21;25(6):14. doi: 10.1038/s44319-024-00159-w (PMC11169422; doi:10.1038/s44319-024-00159-w)
Supplement: Supplementary file 6 — Figure Source Data EV1 [file 44319_2024_159_MOESM6_ESM.zip]

Archive with 10 entries (7 files):
- EMBOR-2023-58207V1_SourceDataForExpandedView_Figure EV1/
- __MACOSX/._EMBOR-2023-58207V1_SourceDataForExpandedView_Figure EV1
- EMBOR-2023-58207V1_SourceDataForExpandedView_Figure EV1/EV1C/
- EMBOR-2023-58207V1_SourceDataForExpandedView_Figure EV1/EV1D/
- EMBOR-2023-58207V1_SourceDataForExpandedView_Figure EV1/.DS_Store
- __MACOSX/EMBOR-2023-58207V1_SourceDataForExpandedView_Figure EV1/._.DS_Store
- EMBOR-2023-58207V1_SourceDataForExpandedView_Figure EV1/EV1C/EMBOR-2023-58207V1_SourceDataForFigEV1C.xlsx
- __MACOSX/EMBOR-2023-58207V1_SourceDataForExpandedView_Figure EV1/EV1C/._EMBOR-2023-58207V1_SourceDataForFigEV1C.xlsx
- EMBOR-2023-58207V1_SourceDataForExpandedView_Figure EV1/EV1D/EMBOR-2023-58207V1_SourceDataForFigEV1D.xlsx
- __MACOSX/EMBOR-2023-58207V1_SourceDataForExpandedView_Figure EV1/EV1D/._EMBOR-2023-58207V1_SourceDataForFigEV1D.xlsx
