# Supplementary material for: Epsilon tubulin is an essential determinant of microtubule-based structures in male germ cells
Source: EMBO Rep. 2024 May 21;25(6):14. doi: 10.1038/s44319-024-00159-w (PMC11169422; doi:10.1038/s44319-024-00159-w)
Supplement: Supplementary file 6 — Figure Source Data EV1 [file 44319_2024_159_MOESM6_ESM.zip › EMBOR-2023-58207V1_SourceDataForExpandedView_Figure EV1/EV1C/EMBOR-2023-58207V1_SourceDataForFigEV1C.xlsx]

## Sheet: Sheet1
Tube1Flox/Flox	Tube1GCKO/GCKO
95.9151	8.35456
94.706	7.41408
110.087	13.1489

## Sheet: Sheet2
Tube1 mRNA expression in spermatocytes (%)
