# Supplementary material for: Epsilon tubulin is an essential determinant of microtubule-based structures in male germ cells
Source: EMBO Rep. 2024 May 21;25(6):14. doi: 10.1038/s44319-024-00159-w (PMC11169422; doi:10.1038/s44319-024-00159-w)
Supplement: Supplementary file 6 — Figure Source Data EV1 [file 44319_2024_159_MOESM6_ESM.zip › EMBOR-2023-58207V1_SourceDataForExpandedView_Figure EV1/EV1D/EMBOR-2023-58207V1_SourceDataForFigEV1D.xlsx]

## Sheet: Sheet1
Tube1Flox/Flox	Tube1GCKO/GCKO
43.8	34.14
43.9	40.317
28.997	34.341
30.574	32.356
28.75	29.385
28.8	28.709
30.57
32.564
31.446

## Sheet: Sheet2
Body weight (grams) of Tube1Flox/Flox and Tube1GCKO/GCKO adult mice
