# Supplementary material for: Epsilon tubulin is an essential determinant of microtubule-based structures in male germ cells
Source: EMBO Rep. 2024 May 21;25(6):14. doi: 10.1038/s44319-024-00159-w (PMC11169422; doi:10.1038/s44319-024-00159-w)
Supplement: Supplementary file 7 — Figure Source Data EV2 [file 44319_2024_159_MOESM7_ESM.zip]

Archive with 43 entries (35 files):
- EMBOR-2023-58207V1_SourceDataForExpandedView_Figure EV2/
- __MACOSX/._EMBOR-2023-58207V1_SourceDataForExpandedView_Figure EV2
- EMBOR-2023-58207V1_SourceDataForExpandedView_Figure EV2/EV2B/
- EMBOR-2023-58207V1_SourceDataForExpandedView_Figure EV2/EV2E/
- __MACOSX/EMBOR-2023-58207V1_SourceDataForExpandedView_Figure EV2/._EV2E
- EMBOR-2023-58207V1_SourceDataForExpandedView_Figure EV2/EV2D/
- __MACOSX/EMBOR-2023-58207V1_SourceDataForExpandedView_Figure EV2/._EV2D
- EMBOR-2023-58207V1_SourceDataForExpandedView_Figure EV2/EV2C/
- EMBOR-2023-58207V1_SourceDataForExpandedView_Figure EV2/.DS_Store
- __MACOSX/EMBOR-2023-58207V1_SourceDataForExpandedView_Figure EV2/._.DS_Store
- EMBOR-2023-58207V1_SourceDataForExpandedView_Figure EV2/EV2F/
- __MACOSX/EMBOR-2023-58207V1_SourceDataForExpandedView_Figure EV2/._EV2F
- EMBOR-2023-58207V1_SourceDataForExpandedView_Figure EV2/EV2A/
- EMBOR-2023-58207V1_SourceDataForExpandedView_Figure EV2/EV2G/
- __MACOSX/EMBOR-2023-58207V1_SourceDataForExpandedView_Figure EV2/._EV2G
- EMBOR-2023-58207V1_SourceDataForExpandedView_Figure EV2/EV2B/EMBOR-2023-58207V1_SourceDataForFigEV2B.xlsx
- __MACOSX/EMBOR-2023-58207V1_SourceDataForExpandedView_Figure EV2/EV2B/._EMBOR-2023-58207V1_SourceDataForFigEV2B.xlsx
- EMBOR-2023-58207V1_SourceDataForExpandedView_Figure EV2/EV2E/EMBOR-2023-58207V1_SourceDataForFigEV2E_GCKO.tif
- __MACOSX/EMBOR-2023-58207V1_SourceDataForExpandedView_Figure EV2/EV2E/._EMBOR-2023-58207V1_SourceDataForFigEV2E_GCKO.tif
- EMBOR-2023-58207V1_SourceDataForExpandedView_Figure EV2/EV2E/EMBOR-2023-58207V1_SourceDataForFigEV2E_Flox.tif
- __MACOSX/EMBOR-2023-58207V1_SourceDataForExpandedView_Figure EV2/EV2E/._EMBOR-2023-58207V1_SourceDataForFigEV2E_Flox.tif
- EMBOR-2023-58207V1_SourceDataForExpandedView_Figure EV2/EV2D/EMBOR-2023-58207V1_SourceDataForFigEV2D_Flox-X.tif
- EMBOR-2023-58207V1_SourceDataForExpandedView_Figure EV2/EV2D/.DS_Store
- __MACOSX/EMBOR-2023-58207V1_SourceDataForExpandedView_Figure EV2/EV2D/._.DS_Store
- EMBOR-2023-58207V1_SourceDataForExpandedView_Figure EV2/EV2D/EMBOR-2023-58207V1_SourceDataForFigEV2D_GCKO-X.tif
- EMBOR-2023-58207V1_SourceDataForExpandedView_Figure EV2/EV2D/EMBOR-2023-58207V1_SourceDataForFigEV2D_Flox-VII.tif
- EMBOR-2023-58207V1_SourceDataForExpandedView_Figure EV2/EV2D/EMBOR-2023-58207V1_SourceDataForFigEV2D_Flox-VI.tif
- EMBOR-2023-58207V1_SourceDataForExpandedView_Figure EV2/EV2D/EMBOR-2023-58207V1_SourceDataForFigEV2D_GCKO-XI.tif
- EMBOR-2023-58207V1_SourceDataForExpandedView_Figure EV2/EV2D/EMBOR-2023-58207V1_SourceDataForFigEV2D_GCKO-VI.tif
- EMBOR-2023-58207V1_SourceDataForExpandedView_Figure EV2/EV2D/EMBOR-2023-58207V1_SourceDataForFigEV2D_GCKO-VII.tif
- EMBOR-2023-58207V1_SourceDataForExpandedView_Figure EV2/EV2D/EMBOR-2023-58207V1_SourceDataForFigEV2D_Flox-XII.tif
- EMBOR-2023-58207V1_SourceDataForExpandedView_Figure EV2/EV2C/EMBOR-2023-58207V1_SourceDataForFigEV2C.xlsx
- __MACOSX/EMBOR-2023-58207V1_SourceDataForExpandedView_Figure EV2/EV2C/._EMBOR-2023-58207V1_SourceDataForFigEV2C.xlsx
- EMBOR-2023-58207V1_SourceDataForExpandedView_Figure EV2/EV2F/.DS_Store
- __MACOSX/EMBOR-2023-58207V1_SourceDataForExpandedView_Figure EV2/EV2F/._.DS_Store
- EMBOR-2023-58207V1_SourceDataForExpandedView_Figure EV2/EV2F/EMBOR-2023-58207V1_SourceDataForFigEV2F.xlsx
- __MACOSX/EMBOR-2023-58207V1_SourceDataForExpandedView_Figure EV2/EV2F/._EMBOR-2023-58207V1_SourceDataForFigEV2F.xlsx
- EMBOR-2023-58207V1_SourceDataForExpandedView_Figure EV2/EV2A/EMBOR-2023-58207V1_SourceDataForFigEV2A.jpeg
- __MACOSX/EMBOR-2023-58207V1_SourceDataForExpandedView_Figure EV2/EV2A/._EMBOR-2023-58207V1_SourceDataForFigEV2A.jpeg
- EMBOR-2023-58207V1_SourceDataForExpandedView_Figure EV2/EV2G/.DS_Store
- __MACOSX/EMBOR-2023-58207V1_SourceDataForExpandedView_Figure EV2/EV2G/._.DS_Store
- EMBOR-2023-58207V1_SourceDataForExpandedView_Figure EV2/EV2G/EMBOR-2023-58207V1_SourceDataForFigEV2G.xlsx
- __MACOSX/EMBOR-2023-58207V1_SourceDataForExpandedView_Figure EV2/EV2G/._EMBOR-2023-58207V1_SourceDataForFigEV2G.xlsx
