# Supplementary material for: Epsilon tubulin is an essential determinant of microtubule-based structures in male germ cells
Source: EMBO Rep. 2024 May 21;25(6):14. doi: 10.1038/s44319-024-00159-w (PMC11169422; doi:10.1038/s44319-024-00159-w)
Supplement: Supplementary file 7 — Figure Source Data EV2 [file 44319_2024_159_MOESM7_ESM.zip › EMBOR-2023-58207V1_SourceDataForExpandedView_Figure EV2/EV2B/EMBOR-2023-58207V1_SourceDataForFigEV2B.xlsx]

## Sheet: Sheet1
Tube1Flox/Flox	1	2	3
Normal	95.8333	97.7273	95.4887
Hypospermatogenesis	3.24074	2.27273	4.51128
Sertoli Cell Only	0.925926	0	0
Tube1GCKO/GCKO	1	2	3
Normal	14.3791	10.2041	11.2245
Hypospermatogenesis	55.5556	53.5714	70.4082
Sertoli Cell Only	30.0654	36.2245	18.3673

## Sheet: Sheet2
Seminiferous tubule appearance (% of total/animal)
