# Supplementary material for: Epsilon tubulin is an essential determinant of microtubule-based structures in male germ cells
Source: EMBO Rep. 2024 May 21;25(6):14. doi: 10.1038/s44319-024-00159-w (PMC11169422; doi:10.1038/s44319-024-00159-w)
Supplement: Supplementary file 7 — Figure Source Data EV2 [file 44319_2024_159_MOESM7_ESM.zip › EMBOR-2023-58207V1_SourceDataForExpandedView_Figure EV2/EV2C/EMBOR-2023-58207V1_SourceDataForFigEV2C.xlsx]

## Sheet: Sheet1
Tube1Flox/Flox	A	B	C	D	E		Tube1GCKO/GCKO	A	B	C	D
	1	1	2	3	2			11	7	1	2
	2	1	1	1	2			1	2	9	3
	1	8	2	3	1			1	4	4	1
	1	4	1	1	1			6	1	1	14
	6	1	3	3	3			2	8	2	10
	4	1	3	2	2			4	1	5	25
	4	2	4	4	1			1	2	1	11
	2	2	4	1	1			3	1	1	2
	1	1	5	1	1			1	2	1	2
	1	1	2	1	2			1	2	4	1
	1	6	1	2	2			1	1	1	3
	1	2	1	3	2			1	2	5	1
	4	1	8	6	1			1	1	2	4
	2	2	2	4	1			3	23	3	2
	1	1	3	2	3			1	4	5	4
	2	3	1	1	1			1	1	11	1
	3	1	5	2	2			1	2	1	3
	5	2	2	2	2			4	2	4	3
	1	3	2	1	1			5	1	2	5
	1	1	6	1	4			1	1	3	1
	2	4	4	1	1			1	1	3	1
	1	1	1	1	1			1	1	1	1
	1	5	1	3	1			2	2	1	1
	3	4	1	1	2			1	1	10	2
	6	2	2	1	7			2	1	2	2
	1	1	2	4	8			1	1	1	1
	2	6	2	1	4			2	1	1	1
	2	3	1	2	2			1	3	2	1
	1	2	2	1	2			2	1	1	1
	2	4	6	2	4			5	1	2	1
	2	1	1	2	1			6	1	5	2
	2	4	5	1	2			1	2	6	4
	2	2	4	1	1			5	1	4	4
	1	2	2	3	2			4	2	1	3
	4	1	2	3	5			2	3	3	1
	1	1	3	2	1			2	1	14	1
	3	2	2	1	1			3	3	2	2
	5	2	1	1	2			1	3	1	2
	1	1	1	1	1			1	1	3	0
	2	2	1	1	4			2	1	0	0
	3	3	1	1	5			1	1	0	0
	3	2	6	1	2			3	1	0	0
	2	1	3	1	2			1	2	0	0
	0	0	1	2	5			1	2	0	0
	0	0	1	1	3			2	0	0	0
	0	0	4	1	6			1	0	0	0
	0	0	1	1	3			1	0	0	0
	0	0	1	1	1			4	0	0	0
	0	0	1	1	4			2	0	0	0
	0	0	1	4	1			2	0	0	0
	0	0	1	1	0			2	0	0	0
	0	0	1	1	0			1	0	0	0
	0	0	0	1	0			4	0	0	0
	0	0	0	1	0			1	0	0	0
	0	0	0	1	0			1	0	0	0
	0	0	0	1	0			0	0	0	0
	0	0	0	6	0			0	0	0	0
	0	0	0	1	0			0	0	0	0
	0	0	0	2	0			0	0	0	0
	0	0	0	0	0			0	0	0	0
	0	0	0	0	0			0	0	0	0
	0	0	0	0	0			0	0	0	0
	0	0	0	0	0			0	0	0	0
	0	0	0	0	0			0	0	0	0
	0	0	0	0	0			0	0	0	0
	0	0	0	0	0			0	0	0	0
	0	0	0	0	0			0	0	0	0
	0	0	0	0	0			0	0	0	0
	0	0	0	0	0			0	0	0	0
	0	0	0	0	0			0	0	0	0
	0	0	0	0	0			0	0	0	0
	0	0	0	0	0			0	0	0	0
	0	0	0	0	0			0	0	0	0
	0	0	0	0	0			0	0	0	0
	0	0	0	0	0			0	0	0	0
	0	0	0	0	0			0	0	0	0
	0	0	0	0	0			0	0	0	0
	0	0	0	0	0			0	0	0	0
	0	0	0	0	0			0	0	0	0
	0	0	0	0	0			0	0	0	0
	0	0	0	0	0			0	0	0	0
	0	0	0	0	0			0	0	0	0
	0	0	0	0	0			0	0	0	0
	0	0	0	0	0			0	0	0	0
	0	0	0	0	0			0	0	0	0
	0	0	0	0	0			0	0	0	0
	0	0	0	0	0			0	0	0	0
	0	0	0	0	0			0	0	0	0
	0	0	0	0	0			0	0	0	0
	0	0	0	0	0			0	0	0	0
	0	0	0	0	0			0	0	0	0
	0	0	0	0	0			0	0	0	0
	0	0	0	0	0			0	0	0	0
	0	0	0	0	0			0	0	0	0
	0	0	0	0	0			0	0	0	0
	0	0	0	0	0			0	0	0	0
	0	0	0	0	0			0	0	0	0
	0	0	0	0	0			0	0	0	0
	0	0	0	0	0			0	0	0	0
	0	0	0	0	0			0	0	0	0
	0	0	0	0	0			0	0	0	0
	0	0	0	0	0			0	0	0	0
	0	0	0	0	0			0	0	0	0
	0	0	0	0	0			0	0	0	0
	0	0	0	0	0			0	0	0	0
	0	0	0	0	0			0	0	0	0
	0	0	0	0	0			0	0	0	0
	0	0	0	0	0			0	0	0	0
	0	0	0	0	0			0	0	0	0
	0	0	0	0	0			0	0	0	0
	0	0	0	0	0			0	0	0	0
	0	0	0	0	0			0	0	0	0
	0	0	0	0	0			0	0	0	0
	0	0	0	0	0			0	0	0	0
	0	0	0	0	0			0	0	0	0
	0	0	0	0	0			0	0	0	0
	0	0	0	0	0			0	0	0	0
	0	0	0	0	0			0	0	0	0
	0	0	0	0	0			0	0	0	0
	0	0	0	0	0			0	0	0	0
	0	0	0	0	0			0	0	0	0
	0	0	0	0	0			0	0	0	0
	0	0	0	0	0			0	0	0	0
	0	0	0	0	0			0	0	0	0
	0	0	0	0	0			0	0	0	0
	0	0	0	0	0			0	0	0	0
	0	0	0	0	0			0	0	0	0
	0	0	0	0	0			0	0	0	0
	0	0	0	0	0			0	0	0	0
	0	0	0	0	0			0	0	0	0
	0	0	0	0	0			0	0	0	0
	0	0	0	0	0			0	0	0	0
	0	0	0	0	0			0	0	0	0
	0	0	0	0	0			0	0	0	0
	0	0	0	0	0			0	0	0	0
	0	0	0	0	0			0	0	0
	0	0	0	0	0			0	0
	0	0	0	0	0			0	0
	0	0	0	0	0			0	0
	0	0	0	0	0			0	0
	0	0	0	0	0			0	0
	0	0	0	0	0			0	0
	0	0	0	0	0			0	0
	0	0	0	0	0			0	0
	0	0	0	0	0			0	0
	0	0	0	0	0			0	0
	0	0	0	0	0			0	0
	0	0	0	0	0			0	0
	0	0	0	0	0			0	0
	0	0	0	0	0			0	0
	0	0	0	0	0			0	0
	0	0	0	0	0			0	0
	0	0	0	0	0			0	0
	0	0	0	0	0			0	0
	0	0	0	0	0			0	0
	0	0	0	0	0			0	0
	0	0	0	0	0			0	0
	0	0	0	0	0			0	0
	0	0	0	0	0			0	0
	0	0	0	0	0			0	0
	0	0	0	0	0			0	0
	0	0	0	0	0			0	0
	0	0	0	0	0			0	0
	0	0	0	0	0			0	0
	0	0	0	0	0			0	0
	0	0	0	0	0			0	0
	0	0	0	0	0			0	0
	0	0	0	0	0			0	0
	0	0	0	0	0			0	0
	0	0	0	0	0			0	0
	0	0	0	0	0			0	0
	0	0	0	0	0			0	0
	0	0	0	0	0			0	0
	0	0	0	0	0			0	0
	0	0	0	0	0			0	0
	0	0	0	0	0			0	0
	0	0	0	0	0			0	0
	0	0	0	0	0			0	0
	0	0	0	0	0			0	0
	0	0	0	0	0			0	0
	0	0	0	0	0			0	0
	0	0	0	0	0			0
	0	0	0	0	0			0
	0	0	0	0	0			0
	0	0	0	0	0			0
	0	0	0	0	0			0
	0	0	0	0	0			0
	0	0	0	0	0			0
	0	0	0	0	0			0
	0	0	0	0	0			0
	0	0	0	0	0			0
	0	0	0	0	0			0
	0	0	0	0	0
	0	0	0	0	0
	0	0	0	0	0
	0	0	0	0	0
	0	0	0	0	0
	0	0	0	0	0
	0	0	0	0	0
	0	0	0	0	0
	0	0	0	0	0
	0	0	0	0	0
	0	0	0	0	0
	0	0	0	0	0
	0	0	0	0	0
	0	0	0	0	0
	0	0	0	0	0
	0	0	0	0	0
	0	0	0	0	0
	0	0	0	0	0
	0	0	0	0	0
	0	0	0	0	0
	0	0	0	0	0
	0	0	0	0	0
	0	0	0	0	0
		0	0	0	0
		0	0	0	0
		0	0	0	0
		0	0	0	0
		0	0	0	0
		0	0	0	0
		0	0	0	0
		0	0	0	0
		0	0	0	0
		0	0	0	0
			0	0	0
			0	0	0
			0	0	0
			0	0	0
			0	0	0
			0	0	0
			0	0	0
			0	0	0
				0	0
				0	0
				0	0
				0	0
				0	0
				0	0
				0	0
				0	0
				0	0
				0	0
				0	0
				0	0
				0
				0
				0
				0
				0
				0
				0
				0
				0
				0

## Sheet: Sheet2
Number of caspase 3 and 7 positive cells per tubule
