# Supplementary material for: Epsilon tubulin is an essential determinant of microtubule-based structures in male germ cells
Source: EMBO Rep. 2024 May 21;25(6):14. doi: 10.1038/s44319-024-00159-w (PMC11169422; doi:10.1038/s44319-024-00159-w)
Supplement: Supplementary file 7 — Figure Source Data EV2 [file 44319_2024_159_MOESM7_ESM.zip › EMBOR-2023-58207V1_SourceDataForExpandedView_Figure EV2/EV2F/EMBOR-2023-58207V1_SourceDataForFigEV2F.xlsx]

## Sheet: Sheet1
Tube1Flox/Flox	1	2	3	4
CASA	42.2	42.3	52.1	53.4
CASA+ATP	46.9	55.9	54.2	54.4
Tube1GCKO/GCKO	1	2	3	4
CASA	23.4	24.3	24.1	25.4
CASA+ATP	25.3	25.6	23.8	28.7

## Sheet: Sheet2
Sprem mean velocity (um/s) following the addition of ATP, assessed by computer assisted sperm analysis (CASA)
