# Supplementary material for: Epsilon tubulin is an essential determinant of microtubule-based structures in male germ cells
Source: EMBO Rep. 2024 May 21;25(6):14. doi: 10.1038/s44319-024-00159-w (PMC11169422; doi:10.1038/s44319-024-00159-w)
Supplement: Supplementary file 7 — Figure Source Data EV2 [file 44319_2024_159_MOESM7_ESM.zip › EMBOR-2023-58207V1_SourceDataForExpandedView_Figure EV2/EV2G/EMBOR-2023-58207V1_SourceDataForFigEV2G.xlsx]

## Sheet: Sheet1
Tube1Flox/Flox	Tube1GCKO/GCKO
99.5584	35.0396
116.949	43.6448
85.8866	53.4038

## Sheet: Sheet2
Tubd1 mRNA expression in round spermatids (%)
