# Supplementary material for: Epsilon tubulin is an essential determinant of microtubule-based structures in male germ cells
Source: EMBO Rep. 2024 May 21;25(6):14. doi: 10.1038/s44319-024-00159-w (PMC11169422; doi:10.1038/s44319-024-00159-w)
Supplement: Supplementary file 8 — Figure Source Data EV3 [file 44319_2024_159_MOESM8_ESM.zip]

Archive with 32 entries (27 files):
- EMBOR-2023-58207V1_SourceDataForExpandedView_Figure EV3 /
- EMBOR-2023-58207V1_SourceDataForExpandedView_Figure EV3 /.DS_Store
- __MACOSX/EMBOR-2023-58207V1_SourceDataForExpandedView_Figure EV3 /._.DS_Store
- EMBOR-2023-58207V1_SourceDataForExpandedView_Figure EV3 /EV3A/
- EMBOR-2023-58207V1_SourceDataForExpandedView_Figure EV3 /EV3D/
- __MACOSX/EMBOR-2023-58207V1_SourceDataForExpandedView_Figure EV3 /._EV3D
- EMBOR-2023-58207V1_SourceDataForExpandedView_Figure EV3 /EV3C/
- EMBOR-2023-58207V1_SourceDataForExpandedView_Figure EV3 /EV3B/
- __MACOSX/EMBOR-2023-58207V1_SourceDataForExpandedView_Figure EV3 /._EV3B
- EMBOR-2023-58207V1_SourceDataForExpandedView_Figure EV3 /EV3A/.DS_Store
- __MACOSX/EMBOR-2023-58207V1_SourceDataForExpandedView_Figure EV3 /EV3A/._.DS_Store
- EMBOR-2023-58207V1_SourceDataForExpandedView_Figure EV3 /EV3A/EMBOR-2023-58207V1_SourceDataForFigEV3B.xlsx
- __MACOSX/EMBOR-2023-58207V1_SourceDataForExpandedView_Figure EV3 /EV3A/._EMBOR-2023-58207V1_SourceDataForFigEV3B.xlsx
- EMBOR-2023-58207V1_SourceDataForExpandedView_Figure EV3 /EV3D/.DS_Store
- __MACOSX/EMBOR-2023-58207V1_SourceDataForExpandedView_Figure EV3 /EV3D/._.DS_Store
- EMBOR-2023-58207V1_SourceDataForExpandedView_Figure EV3 /EV3D/EMBOR-2023-58207V1_SourceDataForFig3D.xlsx
- __MACOSX/EMBOR-2023-58207V1_SourceDataForExpandedView_Figure EV3 /EV3D/._EMBOR-2023-58207V1_SourceDataForFig3D.xlsx
- EMBOR-2023-58207V1_SourceDataForExpandedView_Figure EV3 /EV3C/EMBOR-2023-58207V1_SourceDataForFigEV3C_Tube1GCKO:GCKO_b-tubulin.tif
- EMBOR-2023-58207V1_SourceDataForExpandedView_Figure EV3 /EV3C/EMBOR-2023-58207V1_SourceDataForFigEV3C_Tube1Flox:Flox_b-tubulin.tif
- EMBOR-2023-58207V1_SourceDataForExpandedView_Figure EV3 /EV3C/EMBOR-2023-58207V1_SourceDataForFigEV3C_Tube1GCKO:GCKO_DAPI.tif
- EMBOR-2023-58207V1_SourceDataForExpandedView_Figure EV3 /EV3C/EMBOR-2023-58207V1_SourceDataForFigEV3C_Tube1Flox:Flox_DAPI.tif
- EMBOR-2023-58207V1_SourceDataForExpandedView_Figure EV3 /EV3C/EMBOR-2023-58207V1_SourceDataForFigEV3C_Tube1Flox:Flox_SYCP3.tif
- EMBOR-2023-58207V1_SourceDataForExpandedView_Figure EV3 /EV3C/EMBOR-2023-58207V1_SourceDataForFigEV3C_Tube1Flox:Flox_merge.tif
- EMBOR-2023-58207V1_SourceDataForExpandedView_Figure EV3 /EV3C/EMBOR-2023-58207V1_SourceDataForFigEV3C_Tube1GCKO:GCKO_SYCP3.tif
- __MACOSX/EMBOR-2023-58207V1_SourceDataForExpandedView_Figure EV3 /EV3C/._EMBOR-2023-58207V1_SourceDataForFigEV3C_Tube1GCKO:GCKO_SYCP3.tif
- EMBOR-2023-58207V1_SourceDataForExpandedView_Figure EV3 /EV3C/EMBOR-2023-58207V1_SourceDataForFigEV3C_Tube1GCKO:GCKO_merge.tif
- EMBOR-2023-58207V1_SourceDataForExpandedView_Figure EV3 /EV3B/EMBOR-2023-58207V1_SourceDataForFigEV3B_GCKO.tif
- __MACOSX/EMBOR-2023-58207V1_SourceDataForExpandedView_Figure EV3 /EV3B/._EMBOR-2023-58207V1_SourceDataForFigEV3B_GCKO.tif
- EMBOR-2023-58207V1_SourceDataForExpandedView_Figure EV3 /EV3B/.DS_Store
- __MACOSX/EMBOR-2023-58207V1_SourceDataForExpandedView_Figure EV3 /EV3B/._.DS_Store
- EMBOR-2023-58207V1_SourceDataForExpandedView_Figure EV3 /EV3B/EMBOR-2023-58207V1_SourceDataForFigEV3B_Flox.tif
- __MACOSX/EMBOR-2023-58207V1_SourceDataForExpandedView_Figure EV3 /EV3B/._EMBOR-2023-58207V1_SourceDataForFigEV3B_Flox.tif
