# Supplementary material for: Epsilon tubulin is an essential determinant of microtubule-based structures in male germ cells
Source: EMBO Rep. 2024 May 21;25(6):14. doi: 10.1038/s44319-024-00159-w (PMC11169422; doi:10.1038/s44319-024-00159-w)
Supplement: Supplementary file 8 — Figure Source Data EV3 [file 44319_2024_159_MOESM8_ESM.zip › EMBOR-2023-58207V1_SourceDataForExpandedView_Figure EV3 /EV3A/EMBOR-2023-58207V1_SourceDataForFigEV3B.xlsx]

## Sheet: Sheet1
Leptotene	Tube1Flox/Flox	Tube1GCKO/GCKO
	34.3333	25
	46.6667	33
	53.6667	41.3333
	46.3333
	45.3333
Pachytene	Tube1Flox/Flox	Tube1GCKO/GCKO
	47.6667	34
	55.3333	34
	67.3333	48.3333
	50.6667
	57

## Sheet: Sheet2
Leptotene and pachytene spermatocyte average count in Stage IX seminiferous tubules
