# Supplementary material for: Epsilon tubulin is an essential determinant of microtubule-based structures in male germ cells
Source: EMBO Rep. 2024 May 21;25(6):14. doi: 10.1038/s44319-024-00159-w (PMC11169422; doi:10.1038/s44319-024-00159-w)
Supplement: Supplementary file 8 — Figure Source Data EV3 [file 44319_2024_159_MOESM8_ESM.zip › EMBOR-2023-58207V1_SourceDataForExpandedView_Figure EV3 /EV3D/EMBOR-2023-58207V1_SourceDataForFig3D.xlsx]

## Sheet: Sheet1
	0	1	2	3+
Tube1Flox/Flox	0	0	100	0
	0	0	100	0
	0	0	83.3333	16.6667
Tube1GCKO/GCKO	0	27.2727	45.4545	27.2727
	0	30	60	10
	9.09091	27.2727	54.5455	9.09091

## Sheet: Sheet2
Average number of centrosomes in metaphase spermatocytes
