# Supplementary material for: Epsilon tubulin is an essential determinant of microtubule-based structures in male germ cells
Source: EMBO Rep. 2024 May 21;25(6):14. doi: 10.1038/s44319-024-00159-w (PMC11169422; doi:10.1038/s44319-024-00159-w)
Supplement: Supplementary file 9 — Figure Source Data EV4 [file 44319_2024_159_MOESM9_ESM.zip]

Archive with 4 entries (3 files):
- EMBOR-2023-58207V1_SourceDataForExpandedView_Figure EV4/
- __MACOSX/._EMBOR-2023-58207V1_SourceDataForExpandedView_Figure EV4
- EMBOR-2023-58207V1_SourceDataForExpandedView_Figure EV4/EMBOR-2023-58207V1_SourceDataForFigEV4.xlsx
- __MACOSX/EMBOR-2023-58207V1_SourceDataForExpandedView_Figure EV4/._EMBOR-2023-58207V1_SourceDataForFigEV4.xlsx
