# Supplementary material for: Epsilon tubulin is an essential determinant of microtubule-based structures in male germ cells
Source: EMBO Rep. 2024 May 21;25(6):14. doi: 10.1038/s44319-024-00159-w (PMC11169422; doi:10.1038/s44319-024-00159-w)
Supplement: Supplementary file 9 — Figure Source Data EV4 [file 44319_2024_159_MOESM9_ESM.zip › EMBOR-2023-58207V1_SourceDataForExpandedView_Figure EV4/EMBOR-2023-58207V1_SourceDataForFigEV4.xlsx]

## Sheet: Sheet1
Tube1Flox/Flox	1	2	3
Non-hyper-elongated	93.7521	94.7698	94.4251
Hyper-elongated	6.24795	5.23016	5.5749
Tube1GCKO/GCKO	1	2	3
Non-hyper-elongated	52.8706	57.4846	37.9807
Hyper-elongated	47.1294	42.5154	62.0193

## Sheet: Sheet2
Spermatid scoring from Stage IX seminiferous tubules (% of total/animal)
