# Supplementary material for: Epsilon tubulin is an essential determinant of microtubule-based structures in male germ cells
Source: EMBO Rep. 2024 May 21;25(6):14. doi: 10.1038/s44319-024-00159-w (PMC11169422; doi:10.1038/s44319-024-00159-w)
Supplement: Supplementary file 10 — Figure Source Data EV5 [file 44319_2024_159_MOESM10_ESM.zip]

Archive with 8 entries (7 files):
- EMBOR-2023-58207V1_SourceDataForExpandedView_Figure EV5/
- __MACOSX/._EMBOR-2023-58207V1_SourceDataForExpandedView_Figure EV5
- EMBOR-2023-58207V1_SourceDataForExpandedView_Figure EV5/EMBOR-2023-58207V1_SourceDataForFigEV5_Tube1GCKO:GCKO_merged.tif
- EMBOR-2023-58207V1_SourceDataForExpandedView_Figure EV5/EMBOR-2023-58207V1_SourceDataForFigEV5_Tube1GCKO:GCKO_DAPI.tif
- EMBOR-2023-58207V1_SourceDataForExpandedView_Figure EV5/EMBOR-2023-58207V1_SourceDataForFigEV5_Tube1Flox:Flox_DAPI.tif
- EMBOR-2023-58207V1_SourceDataForExpandedView_Figure EV5/EMBOR-2023-58207V1_SourceDataForFigEV5_Tube1Flox:Flox_acetylated tubulin.tif
- EMBOR-2023-58207V1_SourceDataForExpandedView_Figure EV5/EMBOR-2023-58207V1_SourceDataForFigEV5_Tube1GCKO:GCKO_acetylated tubulin.tif
- EMBOR-2023-58207V1_SourceDataForExpandedView_Figure EV5/EMBOR-2023-58207V1_SourceDataForFigEV5_Tube1Flox:Flox_merged.tif
